# Supplementary material for: Duplications and losses in gene families of rust pathogens highlight putative effectors
Source: Front Plant Sci. 2014 Jun 26;5:299. doi: 10.3389/fpls.2014.00299 (PMC4071342; doi:10.3389/fpls.2014.00299)
Supplement: Supplementary file 1 [file DataSheet1.XLSX]

## Sheet: Sheet1
Gene Family ID	Species	JGI Gene Model ID
1000	Cqf	gw1.13.197.1
1000	Cqf	gw1.5.207.1
1000	Cqf	gw1.391.16.1
1000	Cqf	e_gw1.531.7.1
1003	Cqf	gw1.7.92.1
1003	Cqf	gw1.735.1.1
1003	Cqf	e_gw1.31.2.1
1003	Cqf	e_gw1.175.17.1
1003	Cqf	e_gw1.224.14.1
1003	Cqf	e_gw1.252.14.1
1011	Cqf	e_gw1.187.26.1
1014	Cqf	e_gw1.1.437.1
1014	Cqf	gm1.1502_g
1014	Cqf	e_gw1.461.2.1
1014	Cqf	MIX3910_141_99
1014	Cqf	gm1.16367_g
1014	Cqf	MIX2099_302_100
1014	Cqf	gm1.8375_g
1014	Cqf	gm1.3246_g
1014	Cqf	fgenesh1_kg.387_#_1_#_Locus33901v1rpkm0.86
1014	Cqf	fgenesh1_kg.280_#_2_#_Locus64526v1rpkm0.36
1014	Cqf	MIX3694_178_92
1014	Cqf	gm1.14763_g
1014	Cqf	gw1.59.34.1
1014	Cqf	gw1.1.301.1
1014	Cqf	fgenesh1_kg.59_#_60_#_Locus20429v1rpkm1.97
1014	Cqf	e_gw1.179.16.1
1014	Cqf	gm1.9236_g
1014	Cqf	e_gw1.492.1.1
1014	Cqf	gm1.12257_g
1014	Cqf	fgenesh1_kg.4_#_140_#_Locus30072v1rpkm1.04
1014	Cqf	fgenesh1_kg.94_#_39_#_Locus23103v1rpkm1.60
1014	Cqf	fgenesh1_kg.51_#_21_#_Locus14491v2rpkm0.83
1014	Cqf	fgenesh1_kg.47_#_22_#_Locus41980v1rpkm0.63
1014	Cqf	gm1.7161_g
1014	Cqf	gm1.3097_g
1014	Cqf	MIX18213_61_84
1014	Cqf	gm1.12266_g
1014	Cqf	fgenesh1_kg.70_#_53_#_Locus14491v2rpkm0.83
1014	Cqf	fgenesh1_kg.5_#_185_#_Locus56996v1rpkm0.42
1014	Cqf	gw1.71.38.1
1014	Cqf	gm1.9937_g
1014	Cqf	gm1.10289_g
1014	Cqf	estExt_Genemark1.C_80061
1014	Cqf	estExt_Genemark1.C_940004
1014	Cqf	gm1.15650_g
1014	Cqf	gm1.1987_g
1014	Cqf	CE16742_64
1014	Cqf	gm1.6959_g
1014	Cqf	CE49966_177
1014	Cqf	gm1.14593_g
1014	Cqf	gm1.17198_g
1014	Cqf	estExt_Genemark1.C_130130
1014	Cqf	estExt_Genewise1.C_2080017
1014	Cqf	CE126704_127
1014	Cqf	estExt_Genemark1.C_200091
1014	Cqf	gm1.12397_g
1014	Cqf	estExt_Genemark1.C_1210030
1014	Cqf	e_gw1.42.118.1
1014	Cqf	CE375796_84
1014	Cqf	CE385949_794
1014	Cqf	estExt_Genemark1.C_950056
1014	Cqf	CE384600_44
1014	Cqf	estExt_Genemark1.C_1220002
1014	Cqf	fgenesh1_pg.208_#_5
1014	Cqf	CE73166_488
1014	Cqf	e_gw1.1048.1.1
1014	Cqf	CE289781_185
1014	Cqf	estExt_Genemark1.C_60003
1014	Cqf	e_gw1.11.164.1
1014	Cqf	fgenesh1_kg.326_#_3_#_Locus14491v2rpkm0.83
1014	Cqf	gm1.7912_g
1014	Cqf	gm1.5731_g
1014	Cqf	estExt_Genemark1.C_290065
1014	Cqf	fgenesh1_kg.31_#_38_#_Locus31771v1rpkm0.95
1014	Cqf	fgenesh1_kg.39_#_110_#_Locus28914v4rpkm0.09_PRE
1014	Cqf	CE27947_53
1014	Cqf	gm1.2822_g
1014	Cqf	e_gw1.100.34.1
1014	Cqf	gm1.14327_g
1015	Cqf	e_gw1.70.5.1
1015	Cqf	MIX28787_1_11
1015	Cqf	e_gw1.3.96.1
1015	Cqf	e_gw1.40.86.1
1015	Cqf	estExt_Genewise1.C_490006
1015	Cqf	e_gw1.810.2.1
1015	Cqf	gw1.260.11.1
1015	Cqf	MIX17489_18_47
1016	Cqf	CE421967_359
1016	Cqf	CE421984_388
1016	Cqf	gw1.10.85.1
1020	Cqf	fgenesh1_pg.56_#_22
1020	Cqf	gw1.191.14.1
1020	Cqf	MIX6497_71_24
1025	Cqf	e_gw1.463.16.1
1025	Cqf	e_gw1.609.1.1
1026	Cqf	e_gw1.11.130.1
1026	Cqf	MIX21144_249_67
1026	Cqf	gw1.23.114.1
1026	Cqf	e_gw1.25.43.1
1026	Cqf	estExt_fgenesh1_pm.C_740014
1026	Cqf	MIX2000_2_25
1028	Cqf	estExt_Genewise1Plus.C_1_t10484
1028	Cqf	estExt_Genemark1.C_290012
1028	Cqf	fgenesh1_pm.31_#_26
1028	Cqf	fgenesh1_kg.219_#_9_#_Locus5326v1rpkm17.23
1036	Cqf	MIX28757_379_69
1036	Cqf	gw1.29.16.1
1043	Cqf	gm1.469_g
1043	Cqf	MIX35184_2_15
1043	Cqf	MIX19975_152_63
1043	Cqf	gm1.5682_g
1043	Cqf	MIX10257_980_83
1043	Cqf	MIX9232_41_49
1043	Cqf	fgenesh1_kg.27_#_34_#_Locus9356v1rpkm7.75
1043	Cqf	e_gw1.5.144.1
1043	Cqf	gm1.12911_g
1043	Cqf	e_gw1.58.75.1
1043	Cqf	MIX10205_13_15
1043	Cqf	fgenesh1_kg.75_#_37_#_Locus35195v1rpkm0.82
1043	Cqf	e_gw1.6.183.1
1043	Cqf	gm1.8225_g
1043	Cqf	gw1.24.101.1
1043	Cqf	gw1.168.38.1
1043	Cqf	gw1.159.53.1
1043	Cqf	CE406686_452
1043	Cqf	MIX1285_52_29
1043	Cqf	MIX18362_336_81
1043	Cqf	fgenesh1_kg.11_#_98_#_Locus14643v2rpkm1.19
1043	Cqf	gw1.63.73.1
1043	Cqf	MIX19423_43_95
1043	Cqf	MIX5943_299_32
1043	Cqf	gw1.67.32.1
1043	Cqf	gm1.14066_g
1043	Cqf	e_gw1.21.174.1
1043	Cqf	e_gw1.58.90.1
1043	Cqf	e_gw1.22.125.1
1043	Cqf	gw1.59.53.1
1043	Cqf	CE231904_1013
1043	Cqf	e_gw1.230.20.1
1043	Cqf	e_gw1.98.81.1
1043	Cqf	MIX25047_2_17
1043	Cqf	CE347885_7888
1043	Cqf	CE480714_1982
1043	Cqf	estExt_Genemark1.C_500013
1043	Cqf	e_gw1.153.26.1
1043	Cqf	e_gw1.191.25.1
1043	Cqf	CE383675_163
1043	Cqf	gw1.67.91.1
1043	Cqf	gm1.8802_g
1043	Cqf	e_gw1.106.25.1
1043	Cqf	e_gw1.243.17.1
1043	Cqf	fgenesh1_kg.130_#_16_#_Locus43684v4rpkm0.18
1043	Cqf	fgenesh1_kg.85_#_30_#_Locus29947v1rpkm1.04
1043	Cqf	fgenesh1_kg.241_#_7_#_Locus29947v1rpkm1.04
1043	Cqf	fgenesh1_kg.143_#_6_#_Locus29947v1rpkm1.04
1043	Cqf	fgenesh1_kg.7_#_116_#_Locus24032v1rpkm1.50
1043	Cqf	fgenesh1_kg.139_#_3_#_Locus24032v1rpkm1.50
1043	Cqf	fgenesh1_kg.287_#_21_#_Locus29947v1rpkm1.04
1043	Cqf	fgenesh1_kg.63_#_45_#_Locus29947v1rpkm1.04
1043	Cqf	fgenesh1_kg.266_#_1_#_Locus29947v1rpkm1.04
1043	Cqf	fgenesh1_kg.43_#_40_#_Locus24032v1rpkm1.50
1043	Cqf	fgenesh1_kg.39_#_80_#_Locus24032v1rpkm1.50
1043	Cqf	fgenesh1_kg.169_#_15_#_Locus24032v1rpkm1.50
1043	Cqf	fgenesh1_kg.43_#_73_#_Locus43684v4rpkm0.18
1043	Cqf	fgenesh1_kg.178_#_26_#_Locus24032v1rpkm1.50
1043	Cqf	e_gw1.160.40.1
1043	Cqf	MIX32497_9_45
1043	Cqf	MIX21033_7_100
1043	Cqf	fgenesh1_kg.22_#_3_#_Locus9468v3rpkm0.95
1043	Cqf	e_gw1.36.62.1
1043	Cqf	CE383666_222
1045	Cqf	fgenesh1_pg.57_#_22
1045	Cqf	fgenesh1_pm.296_#_2
1045	Cqf	gw1.122.45.1
1045	Cqf	e_gw1.61.20.1
1045	Cqf	fgenesh1_pg.68_#_20
1049	Cqf	gm1.8786_g
1049	Cqf	gm1.10331_g
1051	Cqf	estExt_Genemark1.C_230122
1053	Cqf	fgenesh1_kg.7_#_168_#_Locus11398v1rpkm5.55
1053	Cqf	fgenesh1_pm.7_#_94
1053	Cqf	estExt_fgenesh1_pm.C_70089
1053	Cqf	estExt_Genewise1Plus.C_400057
1053	Cqf	e_gw1.90.16.1
1053	Cqf	e_gw1.101.17.1
1054	Cqf	fgenesh1_kg.135_#_13_#_Locus31963v2rpkm0.07_PRE
1059	Cqf	estExt_Genemark1.C_170091
1067	Cqf	CE11239_35
1067	Cqf	e_gw1.128.13.1
1067	Cqf	e_gw1.60.33.1
1067	Cqf	e_gw1.54.58.1
1067	Cqf	e_gw1.74.65.1
1067	Cqf	gw1.258.19.1
1067	Cqf	e_gw1.202.18.1
1067	Cqf	e_gw1.1.511.1
1067	Cqf	estExt_Genewise1Plus.C_2050002
1072	Cqf	estExt_Genewise1Plus.C_140132
1072	Cqf	MIX2745_1173_14
1072	Cqf	e_gw1.62.114.1
1072	Cqf	gm1.11755_g
1078	Cqf	fgenesh1_pm.49_#_44
1084	Cqf	fgenesh1_kg.62_#_11_#_Locus9184v3rpkm3.89
1084	Cqf	fgenesh1_kg.32_#_58_#_Locus9184v4rpkm3.71
1084	Cqf	fgenesh1_kg.58_#_72_#_Locus9184v4rpkm3.71
1084	Cqf	fgenesh1_kg.49_#_41_#_Locus9184v4rpkm3.71
1084	Cqf	fgenesh1_kg.76_#_38_#_Locus9184v9rpkm0.85
1084	Cqf	fgenesh1_kg.60_#_44_#_Locus9184v9rpkm0.85
1084	Cqf	fgenesh1_kg.349_#_17_#_Locus9184v4rpkm3.71
1084	Cqf	fgenesh1_kg.87_#_46_#_Locus28541v1rpkm1.13
1084	Cqf	fgenesh1_kg.6_#_62_#_Locus15595v1rpkm3.15
1084	Cqf	fgenesh1_kg.349_#_16_#_Locus9184v9rpkm0.85
1084	Cqf	fgenesh1_kg.94_#_22_#_Locus9894v1rpkm7.06
1084	Cqf	fgenesh1_kg.59_#_21_#_Locus9894v1rpkm7.06
1084	Cqf	fgenesh1_kg.48_#_81_#_Locus15595v1rpkm3.15
1084	Cqf	fgenesh1_kg.83_#_21_#_Locus15595v1rpkm3.15
1084	Cqf	fgenesh1_kg.68_#_48_#_Locus9894v1rpkm7.06
1084	Cqf	fgenesh1_kg.54_#_82_#_Locus15595v1rpkm3.15
1084	Cqf	fgenesh1_kg.80_#_62_#_Locus49200v1rpkm0.51
1084	Cqf	fgenesh1_kg.35_#_18_#_Locus9894v1rpkm7.06
1084	Cqf	fgenesh1_kg.3_#_288_#_Locus61352v1rpkm0.38
1084	Cqf	fgenesh1_kg.34_#_27_#_Locus9894v1rpkm7.06
1084	Cqf	fgenesh1_kg.52_#_28_#_Locus49200v1rpkm0.51
1084	Cqf	fgenesh1_kg.88_#_58_#_Locus9894v1rpkm7.06
1084	Cqf	gm1.16281_g
1084	Cqf	fgenesh1_kg.41_#_33_#_Locus49200v1rpkm0.51
1084	Cqf	fgenesh1_kg.86_#_48_#_Locus61352v1rpkm0.38
1084	Cqf	gm1.16654_g
1084	Cqf	fgenesh1_kg.338_#_2_#_Locus21679v1rpkm1.78
1084	Cqf	fgenesh1_kg.87_#_48_#_Locus106756v1rpkm0.19
1084	Cqf	fgenesh1_kg.60_#_52_#_Locus24343v1rpkm1.47
1084	Cqf	fgenesh1_kg.68_#_46_#_Locus106756v2rpkm0.13
1084	Cqf	fgenesh1_kg.94_#_17_#_Locus68845v2rpkm0.16
1084	Cqf	gm1.12344_g
1084	Cqf	fgenesh1_kg.90_#_29_#_Locus106756v2rpkm0.13
1084	Cqf	CE56676_2367
1084	Cqf	fgenesh1_kg.10_#_178_#_Locus9184v3rpkm3.89
1084	Cqf	fgenesh1_kg.253_#_16_#_Locus9184v3rpkm3.89
1084	Cqf	fgenesh1_kg.2_#_266_#_Locus9184v9rpkm0.85
1084	Cqf	fgenesh1_kg.15_#_130_#_Locus9184v4rpkm3.71
1084	Cqf	fgenesh1_kg.160_#_27_#_Locus28541v1rpkm1.13
1084	Cqf	fgenesh1_kg.199_#_7_#_Locus9184v4rpkm3.71
1084	Cqf	fgenesh1_kg.328_#_4_#_Locus9184v9rpkm0.85
1084	Cqf	fgenesh1_kg.215_#_42_#_Locus9184v9rpkm0.85
1084	Cqf	fgenesh1_kg.175_#_15_#_Locus106756v1rpkm0.19
1084	Cqf	fgenesh1_kg.239_#_30_#_Locus61352v1rpkm0.38
1084	Cqf	fgenesh1_kg.2_#_27_#_Locus61352v1rpkm0.38
1084	Cqf	fgenesh1_kg.113_#_14_#_Locus15595v1rpkm3.15
1084	Cqf	fgenesh1_kg.10_#_83_#_Locus49200v1rpkm0.51
1084	Cqf	fgenesh1_kg.2_#_80_#_Locus49200v1rpkm0.51
1084	Cqf	fgenesh1_kg.2_#_84_#_Locus61352v1rpkm0.38
1084	Cqf	fgenesh1_kg.29_#_81_#_Locus9894v1rpkm7.06
1084	Cqf	fgenesh1_kg.114_#_23_#_Locus106756v2rpkm0.13
1084	Cqf	fgenesh1_kg.106_#_16_#_Locus61352v1rpkm0.38
1084	Cqf	fgenesh1_kg.19_#_156_#_Locus15595v1rpkm3.15
1084	Cqf	fgenesh1_kg.146_#_6_#_Locus61352v1rpkm0.38
1084	Cqf	fgenesh1_kg.289_#_1_#_Locus9184v4rpkm3.71
1084	Cqf	fgenesh1_kg.6_#_52_#_Locus36791v1rpkm0.77
1084	Cqf	fgenesh1_kg.83_#_33_#_Locus36791v1rpkm0.77
1084	Cqf	fgenesh1_kg.86_#_43_#_Locus36791v1rpkm0.77
1084	Cqf	fgenesh1_kg.7_#_126_#_Locus36791v1rpkm0.77
1084	Cqf	fgenesh1_kg.89_#_8_#_Locus70599v1rpkm0.33
1084	Cqf	fgenesh1_kg.10_#_78_#_Locus26384v1rpkm1.28
1084	Cqf	fgenesh1_kg.34_#_29_#_Locus22669v1rpkm1.65
1084	Cqf	fgenesh1_kg.221_#_4_#_Locus36791v1rpkm0.77
1084	Cqf	fgenesh1_kg.10_#_87_#_Locus149227v2rpkm0.12
1084	Cqf	fgenesh1_kg.52_#_24_#_Locus24343v1rpkm1.47
1084	Cqf	fgenesh1_kg.239_#_28_#_Locus149227v2rpkm0.12
1084	Cqf	fgenesh1_kg.327_#_10_#_Locus24343v1rpkm1.47
1084	Cqf	fgenesh1_kg.35_#_99_#_Locus24343v1rpkm1.47
1084	Cqf	fgenesh1_kg.34_#_22_#_Locus24343v1rpkm1.47
1084	Cqf	fgenesh1_kg.12_#_84_#_Locus24343v1rpkm1.47
1084	Cqf	fgenesh1_kg.215_#_38_#_Locus106756v1rpkm0.19
1084	Cqf	fgenesh1_kg.35_#_16_#_Locus106756v2rpkm0.13
1084	Cqf	CE379591_822
1084	Cqf	fgenesh1_kg.107_#_23_#_Locus36791v1rpkm0.77
1086	Cqf	fgenesh1_kg.11_#_33_#_Locus262v1rpkm430.80
1086	Cqf	fgenesh1_kg.197_#_3_#_Locus585v1rpkm181.48
1086	Cqf	fgenesh1_kg.5_#_135_#_Locus1296v3rpkm0.82_PRE
1086	Cqf	fgenesh1_pg.17_#_40
1088	Cqf	estExt_fgenesh1_pg.C_230019
1088	Cqf	e_gw1.178.39.1
1088	Cqf	estExt_Genewise1Plus.C_1780014
1088	Cqf	estExt_Genewise1.C_1100017
1088	Cqf	e_gw1.110.19.1
1088	Cqf	CE36731_7390
1088	Cqf	fgenesh1_kg.5_#_7_#_Locus6566v1rpkm13.10
1091	Cqf	e_gw1.2.331.1
1091	Cqf	gw1.44.159.1
1091	Cqf	gw1.12.12.1
1091	Cqf	gw1.190.48.1
1091	Cqf	fgenesh1_kg.13_#_44_#_Locus67550v2rpkm0.24
1091	Cqf	e_gw1.58.44.1
1091	Cqf	e_gw1.27.152.1
1091	Cqf	gw1.94.9.1
1091	Cqf	e_gw1.82.23.1
1091	Cqf	gw1.21.203.1
1091	Cqf	gw1.45.4.1
1091	Cqf	e_gw1.209.21.1
1091	Cqf	gw1.11.184.1
1091	Cqf	gw1.93.68.1
1091	Cqf	gw1.27.182.1
1091	Cqf	MIX26668_104_100
1091	Cqf	gw1.394.11.1
1091	Cqf	gw1.58.11.1
1091	Cqf	gw1.94.27.1
1091	Cqf	gw1.148.26.1
1091	Cqf	gw1.539.3.1
1091	Cqf	gm1.9205_g
1091	Cqf	gw1.165.29.1
1091	Cqf	gm1.6974_g
1091	Cqf	MIX16237_1_20
1091	Cqf	e_gw1.16.153.1
1091	Cqf	e_gw1.18.19.1
1091	Cqf	MIX19326_462_79
1091	Cqf	estExt_Genewise1.C_220103
1091	Cqf	e_gw1.125.12.1
1091	Cqf	gm1.3135_g
1091	Cqf	e_gw1.22.4.1
1091	Cqf	e_gw1.300.4.1
1091	Cqf	gw1.209.18.1
1091	Cqf	fgenesh1_kg.31_#_39_#_Locus10420v1rpkm6.48
1091	Cqf	gm1.15212_g
1091	Cqf	gm1.6042_g
1091	Cqf	gm1.15213_g
1091	Cqf	gm1.8132_g
1091	Cqf	CE474393_3806
1091	Cqf	CE501739_1003
1091	Cqf	estExt_Genemark1.C_950003
1091	Cqf	e_gw1.309.6.1
1091	Cqf	estExt_Genewise1.C_1870027
1091	Cqf	fgenesh1_kg.93_#_32_#_Locus63932v1rpkm0.37
1091	Cqf	gm1.8491_g
1091	Cqf	e_gw1.150.10.1
1091	Cqf	e_gw1.187.11.1
1091	Cqf	e_gw1.1025.2.1
1091	Cqf	e_gw1.18.1.1
1091	Cqf	gm1.10485_g
1091	Cqf	fgenesh1_kg.228_#_8_#_Locus36972v1rpkm0.76
1092	Cqf	CE374698_117
1094	Cqf	estExt_Genemark1.C_30086
1101	Cqf	fgenesh1_kg.5_#_20_#_Locus2093v7rpkm0.49_PRE
1101	Cqf	fgenesh1_kg.6_#_102_#_Locus2093v7rpkm0.49_PRE
1101	Cqf	fgenesh1_kg.86_#_39_#_Locus2093v7rpkm0.49_PRE
1101	Cqf	fgenesh1_kg.70_#_71_#_Locus2093v7rpkm0.49_PRE
1101	Cqf	MIX23561_104_71
1101	Cqf	gm1.12885_g
1101	Cqf	gm1.8562_g
1101	Cqf	fgenesh1_kg.724_#_5_#_Locus30982v1rpkm0.99
1101	Cqf	fgenesh1_kg.67_#_16_#_Locus2093v7rpkm0.49_PRE
1101	Cqf	gm1.15685_g
1101	Cqf	fgenesh1_kg.90_#_49_#_Locus30982v1rpkm0.99
1101	Cqf	gm1.5616_g
1101	Cqf	gm1.13560_g
1101	Cqf	gm1.16563_g
1101	Cqf	fgenesh1_kg.6_#_22_#_Locus25937v1rpkm1.32
1101	Cqf	gm1.1730_g
1101	Cqf	fgenesh1_kg.75_#_29_#_Locus49159v1rpkm0.51
1101	Cqf	fgenesh1_kg.7_#_61_#_Locus2093v7rpkm0.49_PRE
1101	Cqf	gw1.34.61.1
1101	Cqf	fgenesh1_kg.12_#_62_#_Locus25937v1rpkm1.32
1101	Cqf	fgenesh1_kg.49_#_28_#_Locus25937v1rpkm1.32
1101	Cqf	fgenesh1_kg.15_#_117_#_Locus25937v1rpkm1.32
1101	Cqf	fgenesh1_kg.151_#_14_#_Locus25937v1rpkm1.32
1101	Cqf	fgenesh1_kg.346_#_7_#_Locus25937v1rpkm1.32
1101	Cqf	fgenesh1_kg.17_#_45_#_Locus25937v1rpkm1.32
1101	Cqf	fgenesh1_kg.41_#_88_#_Locus25937v1rpkm1.32
1101	Cqf	fgenesh1_kg.184_#_4_#_Locus25937v1rpkm1.32
1101	Cqf	fgenesh1_kg.178_#_51_#_Locus25937v1rpkm1.32
1101	Cqf	gm1.16455_g
1101	Cqf	fgenesh1_kg.372_#_6_#_Locus2093v7rpkm0.49_PRE
1101	Cqf	fgenesh1_kg.152_#_19_#_Locus30982v1rpkm0.99
1101	Cqf	fgenesh1_kg.21_#_123_#_Locus30982v1rpkm0.99
1101	Cqf	fgenesh1_kg.34_#_122_#_Locus30982v1rpkm0.99
1101	Cqf	fgenesh1_kg.215_#_53_#_Locus30982v1rpkm0.99
1101	Cqf	fgenesh1_kg.57_#_39_#_Locus2093v7rpkm0.49_PRE
1101	Cqf	fgenesh1_kg.27_#_72_#_Locus49159v1rpkm0.51
1101	Cqf	fgenesh1_kg.3_#_32_#_Locus49159v1rpkm0.51
1101	Cqf	fgenesh1_kg.30_#_58_#_Locus49159v1rpkm0.51
1101	Cqf	fgenesh1_kg.49_#_88_#_Locus49159v1rpkm0.51
1101	Cqf	fgenesh1_kg.140_#_38_#_Locus49159v1rpkm0.51
1101	Cqf	fgenesh1_kg.32_#_44_#_Locus2093v7rpkm0.49_PRE
1101	Cqf	fgenesh1_kg.47_#_56_#_Locus2093v7rpkm0.49_PRE
1101	Cqf	fgenesh1_kg.4_#_20_#_Locus30982v1rpkm0.99
1101	Cqf	fgenesh1_kg.38_#_48_#_Locus30982v1rpkm0.99
1101	Cqf	e_gw1.48.66.1
1101	Cqf	fgenesh1_kg.209_#_3_#_Locus2093v7rpkm0.49_PRE
1101	Cqf	fgenesh1_kg.178_#_49_#_Locus2093v7rpkm0.49_PRE
1101	Cqf	e_gw1.83.75.1
1101	Cqf	fgenesh1_kg.121_#_28_#_Locus25937v1rpkm1.32
1101	Cqf	fgenesh1_kg.119_#_55_#_Locus2093v7rpkm0.49_PRE
1101	Cqf	fgenesh1_kg.27_#_1_#_Locus2093v7rpkm0.49_PRE
1101	Cqf	fgenesh1_kg.143_#_2_#_Locus2093v7rpkm0.49_PRE
1101	Cqf	fgenesh1_kg.196_#_9_#_Locus2093v7rpkm0.49_PRE
1101	Cqf	e_gw1.73.65.1
1101	Cqf	CE361500_530
1101	Cqf	fgenesh1_kg.19_#_13_#_Locus30982v1rpkm0.99
1101	Cqf	fgenesh1_kg.2_#_64_#_Locus30982v1rpkm0.99
1101	Cqf	e_gw1.198.11.1
1101	Cqf	e_gw1.113.34.1
1101	Cqf	fgenesh1_kg.119_#_16_#_Locus30982v1rpkm0.99
1101	Cqf	fgenesh1_kg.1062_#_1_#_Locus25937v1rpkm1.32
1101	Cqf	fgenesh1_kg.147_#_11_#_Locus49159v1rpkm0.51
1110	Cqf	e_gw1.340.5.1
1110	Cqf	fgenesh1_kg.340_#_6_#_Locus6074v2rpkm5.04
1110	Cqf	fgenesh1_pm.340_#_4
1110	Cqf	e_gw1.7.263.1
1110	Cqf	e_gw1.128.65.1
1112	Cqf	e_gw1.224.24.1
1112	Cqf	e_gw1.247.13.1
1112	Cqf	fgenesh1_pg.24_#_70
1114	Cqf	estExt_Genemark1.C_130100
1120	Cqf	e_gw1.45.133.1
1120	Cqf	fgenesh1_pm.256_#_4
1120	Cqf	fgenesh1_pm.64_#_19
1120	Cqf	fgenesh1_pm.73_#_1
1123	Cqf	MIX11734_34_97
1127	Cqf	e_gw1.10.34.1
1127	Cqf	fgenesh1_pm.67_#_34
1127	Cqf	estExt_Genemark1.C_1280011
1127	Cqf	fgenesh1_kg.83_#_39_#_Locus16044v1rpkm2.99
1128	Cqf	e_gw1.6.270.1
1128	Cqf	MIX32348_740_54
1128	Cqf	gw1.33.68.1
1128	Cqf	fgenesh1_kg.216_#_6_#_Locus34445v5rpkm0.05_PRE
1129	Cqf	e_gw1.5.56.1
1130	Cqf	estExt_Genewise1Plus.C_630077
1130	Cqf	e_gw1.69.19.1
1130	Cqf	gm1.9183_g
1137	Cqf	e_gw1.92.47.1
1137	Cqf	e_gw1.93.41.1
1137	Cqf	e_gw1.219.9.1
1140	Cqf	e_gw1.72.19.1
1140	Cqf	fgenesh1_pm.26_#_83
1140	Cqf	e_gw1.141.5.1
1140	Cqf	e_gw1.157.4.1
1142	Cqf	gm1.14496_g
1144	Cqf	e_gw1.27.67.1
1147	Cqf	fgenesh1_kg.10_#_147_#_Locus2060v1rpkm51.35
1147	Cqf	fgenesh1_kg.160_#_46_#_Locus729v1rpkm145.51
1147	Cqf	fgenesh1_kg.136_#_11_#_Locus478v1rpkm226.58
1147	Cqf	fgenesh1_kg.2_#_47_#_Locus1412v1rpkm77.34
1147	Cqf	e_gw1.265.2.1
1148	Cqf	fgenesh1_pm.1_#_19
1148	Cqf	MIX33790_671726_49
1152	Cqf	fgenesh1_kg.123_#_7_#_Locus2401v1rpkm43.30
1152	Cqf	gm1.2795_g
1163	Cqf	e_gw1.31.66.1
1163	Cqf	e_gw1.60.51.1
1163	Cqf	fgenesh1_pm.5_#_1
1163	Cqf	e_gw1.56.32.1
1163	Cqf	estExt_Genewise1Plus.C_1510010
1163	Cqf	e_gw1.151.45.1
1163	Cqf	estExt_Genewise1Plus.C_160171
1166	Cqf	fgenesh1_kg.6_#_13_#_Locus6980v1rpkm12.05
1166	Cqf	e_gw1.6.193.1
1166	Cqf	e_gw1.268.14.1
1168	Cqf	e_gw1.6.122.1
1168	Cqf	e_gw1.73.49.1
1168	Cqf	gm1.7974_g
1168	Cqf	gw1.182.26.1
1168	Cqf	MIX1674_7_46
1168	Cqf	gm1.2929_g
1168	Cqf	gm1.3554_g
1168	Cqf	gm1.4613_g
1168	Cqf	gm1.3930_g
1168	Cqf	gw1.4.154.1
1168	Cqf	gm1.8541_g
1168	Cqf	gm1.8540_g
1168	Cqf	e_gw1.25.89.1
1168	Cqf	gw1.229.14.1
1168	Cqf	MIX14487_110_24
1168	Cqf	e_gw1.38.40.1
1168	Cqf	gm1.11963_g
1168	Cqf	gm1.13425_g
1168	Cqf	gm1.1272_g
1168	Cqf	gm1.808_g
1168	Cqf	gm1.16375_g
1168	Cqf	e_gw1.188.13.1
1168	Cqf	e_gw1.190.7.1
1168	Cqf	fgenesh1_kg.202_#_11_#_Locus31866v1rpkm0.95
1168	Cqf	gm1.17091_g
1168	Cqf	estExt_Genemark1.C_2040012
1168	Cqf	MIX35177_238_52
1168	Cqf	e_gw1.225.4.1
1168	Cqf	gm1.6921_g
1168	Cqf	gm1.1504_g
1168	Cqf	gm1.7056_g
1168	Cqf	gm1.14594_g
1168	Cqf	gm1.16591_g
1169	Cqf	gw1.8.42.1
1169	Cqf	MIX4292_11_38
1169	Cqf	e_gw1.32.183.1
1172	Cqf	e_gw1.18.226.1
1188	Cqf	e_gw1.38.174.1
1188	Cqf	e_gw1.136.35.1
1191	Cqf	MIX8878_1_22
1193	Cqf	CE19041_3989
1193	Cqf	fgenesh1_kg.265_#_8_#_Locus1340v1rpkm81.69
1193	Cqf	fgenesh1_pm.56_#_45
1194	Cqf	e_gw1.36.120.1
1194	Cqf	gm1.12768_g
1195	Cqf	e_gw1.185.32.1
1198	Cqf	e_gw1.4.172.1
1198	Cqf	fgenesh1_pm.4_#_5
1198	Cqf	estExt_Genewise1.C_2810001
1198	Cqf	e_gw1.34.116.1
1199	Cqf	estExt_Genewise1.C_580022
1199	Cqf	gw1.58.82.1
1199	Cqf	e_gw1.59.39.1
1199	Cqf	estExt_Genewise1Plus.C_580024
1200	Cqf	gw1.224.17.1
1200	Cqf	gw1.247.11.1
1200	Cqf	e_gw1.7.102.1
1200	Cqf	e_gw1.252.34.1
1204	Cqf	e_gw1.252.24.1
1204	Cqf	e_gw1.7.90.1
1205	Cqf	fgenesh1_pg.55_#_19
1206	Cqf	fgenesh1_kg.39_#_58_#_Locus7522v1rpkm10.89
1206	Cqf	fgenesh1_kg.116_#_21_#_Locus6034v1rpkm14.65
1207	Cqf	MIX23042_732_27
1207	Cqf	estExt_Genewise1Plus.C_1170016
1211	Cqf	fgenesh1_kg.17_#_89_#_Locus11567v1rpkm5.43
1211	Cqf	fgenesh1_kg.1_#_114_#_Locus66755v1rpkm0.35
1212	Cqf	estExt_fgenesh1_pg.C_470013
1212	Cqf	fgenesh1_pg.33_#_51
1214	Cqf	fgenesh1_kg.37_#_2_#_Locus21863v1rpkm1.76
1216	Cqf	CE170842_17589
1219	Cqf	fgenesh1_kg.23_#_102_#_Locus15152v1rpkm3.32
1219	Cqf	e_gw1.84.13.1
1219	Cqf	fgenesh1_kg.130_#_21_#_Locus13116v1rpkm4.33
1222	Cqf	gm1.11308_g
1224	Cqf	CE81762_196
1224	Cqf	e_gw1.139.45.1
1224	Cqf	gw1.157.42.1
1224	Cqf	gw1.315.24.1
1226	Cqf	fgenesh1_kg.92_#_48_#_Locus3495v1rpkm28.46
1226	Cqf	estExt_Genewise1.C_1760017
1230	Cqf	fgenesh1_pm.1_#_148
1230	Cqf	fgenesh1_pm.24_#_63
1230	Cqf	e_gw1.1.345.1
1230	Cqf	e_gw1.22.168.1
1231	Cqf	e_gw1.34.13.1
1231	Cqf	gm1.3938_g
1231	Cqf	estExt_Genemark1.C_670044
1234	Cqf	fgenesh1_kg.31_#_56_#_Locus603v1rpkm172.71
1234	Cqf	fgenesh1_pg.241_#_4
1240	Cqf	e_gw1.138.12.1
1240	Cqf	fgenesh1_kg.94_#_35_#_Locus2729v1rpkm37.72
1242	Cqf	fgenesh1_kg.25_#_81_#_Locus1311v1rpkm83.46
1242	Cqf	fgenesh1_kg.28_#_92_#_Locus342v1rpkm318.71
1245	Cqf	estExt_fgenesh1_pg.C_950020
1245	Cqf	gm1.12531_g
1248	Cqf	e_gw1.5.212.1
1248	Cqf	e_gw1.5.243.1
1248	Cqf	estExt_fgenesh1_pg.C_50063
1248	Cqf	estExt_fgenesh1_pm.C_800026
1248	Cqf	estExt_Genewise1Plus.C_1370029
1248	Cqf	e_gw1.12.234.1
1249	Cqf	fgenesh1_kg.6_#_216_#_Locus35195v3rpkm0.37
1249	Cqf	MIX9227_38_62
1249	Cqf	gw1.120.37.1
1249	Cqf	e_gw1.79.46.1
1249	Cqf	e_gw1.50.20.1
1249	Cqf	e_gw1.201.5.1
1250	Cqf	fgenesh1_kg.46_#_22_#_Locus873v1rpkm124.64
1250	Cqf	gm1.14999_g
1251	Cqf	e_gw1.65.112.1
1251	Cqf	fgenesh1_pg.113_#_16
1251	Cqf	MIX1322_11_11
1254	Cqf	estExt_fgenesh1_pm.C_10061
1255	Cqf	fgenesh1_kg.79_#_62_#_Locus6634v1rpkm12.90
1263	Cqf	CE401596_8548
1263	Cqf	fgenesh1_kg.157_#_2_#_Locus7905v1rpkm10.12
1263	Cqf	estExt_fgenesh1_pm.C_620042
1263	Cqf	fgenesh1_pm.61_#_24
1264	Cqf	estExt_Genewise1Plus.C_70157
1264	Cqf	fgenesh1_kg.9_#_134_#_Locus1543v1rpkm69.36
1265	Cqf	gw1.42.96.1
1265	Cqf	gw1.741.5.1
1265	Cqf	MIX33271_1_5
1265	Cqf	gw1.673.4.1
1265	Cqf	e_gw1.63.31.1
1265	Cqf	gw1.246.16.1
1265	Cqf	gw1.1193.1.1
1265	Cqf	e_gw1.75.31.1
1265	Cqf	gw1.201.23.1
1265	Cqf	gw1.254.7.1
1265	Cqf	e_gw1.83.43.1
1265	Cqf	gw1.3.192.1
1265	Cqf	e_gw1.128.42.1
1265	Cqf	e_gw1.238.22.1
1265	Cqf	e_gw1.217.10.1
1265	Cqf	e_gw1.314.6.1
1265	Cqf	e_gw1.350.10.1
1265	Cqf	e_gw1.150.22.1
1265	Cqf	e_gw1.222.23.1
1265	Cqf	e_gw1.318.8.1
1265	Cqf	e_gw1.283.6.1
1265	Cqf	e_gw1.366.5.1
1265	Cqf	e_gw1.219.21.1
1265	Cqf	gw1.419.10.1
1265	Cqf	e_gw1.1092.2.1
1265	Cqf	gm1.15537_g
1266	Cqf	e_gw1.84.21.1
1266	Cqf	fgenesh1_pm.84_#_10
1266	Cqf	fgenesh1_pg.84_#_13
1269	Cqf	fgenesh1_pg.35_#_53
1275	Cqf	estExt_Genewise1Plus.C_2040033
1277	Cqf	gm1.14053_g
1277	Cqf	gw1.887.3.1
1277	Cqf	gw1.887.2.1
1280	Cqf	fgenesh1_kg.1_#_159_#_Locus7728v1rpkm10.46
1280	Cqf	fgenesh1_kg.1_#_192_#_Locus785v1rpkm137.30
1280	Cqf	fgenesh1_kg.1_#_165_#_Locus19037v1rpkm2.21
1280	Cqf	estExt_Genewise1.C_1_t10287
1280	Cqf	CE6770_94635
1280	Cqf	estExt_Genemark1.C_570004
1281	Cqf	estExt_fgenesh1_pm.C_10215
1281	Cqf	fgenesh1_kg.12_#_113_#_Locus82494v3rpkm0.08
1281	Cqf	estExt_fgenesh1_pg.C_10202
1282	Cqf	estExt_fgenesh1_pm.C_440024
1282	Cqf	estExt_Genewise1Plus.C_60006
1282	Cqf	e_gw1.37.63.1
1282	Cqf	estExt_Genewise1.C_1790035
1283	Cqf	gw1.109.35.1
1283	Cqf	gw1.282.1.1
1283	Cqf	gw1.941.3.1
1283	Cqf	MIX12974_1_17
1283	Cqf	MIX33716_2_32
1283	Cqf	gm1.7921_g
1283	Cqf	gm1.14328_g
1283	Cqf	gm1.3273_g
1283	Cqf	gm1.16605_g
1283	Cqf	gm1.15422_g
1283	Cqf	gm1.3638_g
1283	Cqf	gm1.17312_g
1283	Cqf	gm1.5047_g
1283	Cqf	gm1.16979_g
1283	Cqf	gm1.7471_g
1283	Cqf	gm1.7060_g
1283	Cqf	gm1.16832_g
1283	Cqf	gm1.16549_g
1283	Cqf	gm1.15375_g
1283	Cqf	gm1.16046_g
1283	Cqf	gm1.7926_g
1283	Cqf	estExt_Genemark1.C_2250016
1283	Cqf	e_gw1.606.1.1
1283	Cqf	gm1.2040_g
1283	Cqf	gm1.2168_g
1283	Cqf	gm1.5842_g
1283	Cqf	gm1.9373_g
1283	Cqf	gm1.3056_g
1283	Cqf	estExt_Genemark1.C_1150029
1283	Cqf	gm1.16361_g
1283	Cqf	gm1.11949_g
1283	Cqf	gm1.13784_g
1283	Cqf	gm1.13305_g
1284	Cqf	e_gw1.111.15.1
1284	Cqf	CE376106_9099
1285	Cqf	fgenesh1_kg.42_#_99_#_Locus969v1rpkm114.26
1285	Cqf	estExt_Genewise1.C_1440045
1293	Cqf	estExt_Genewise1Plus.C_40033
1293	Cqf	e_gw1.4.217.1
1293	Cqf	e_gw1.324.13.1
1293	Cqf	fgenesh1_pg.39_#_28
1293	Cqf	estExt_Genewise1.C_50031
1294	Cqf	e_gw1.56.120.1
1294	Cqf	fgenesh1_kg.87_#_3_#_Locus3457v1rpkm28.85
1295	Cqf	gm1.10664_g
1295	Cqf	gm1.14622_g
1296	Cqf	gm1.16154_g
1297	Cqf	fgenesh1_kg.37_#_128_#_Locus2965v1rpkm34.47
1297	Cqf	e_gw1.48.95.1
1298	Cqf	e_gw1.26.143.1
1301	Cqf	e_gw1.6.212.1
1301	Cqf	fgenesh1_pg.12_#_40
1302	Cqf	fgenesh1_pm.34_#_59
1302	Cqf	fgenesh1_kg.193_#_4_#_Locus1132v1rpkm96.72
1304	Cqf	e_gw1.6.143.1
1304	Cqf	fgenesh1_kg.170_#_15_#_Locus5004v1rpkm18.65
1305	Cqf	fgenesh1_kg.12_#_97_#_Locus15695v1rpkm3.11
1305	Cqf	fgenesh1_kg.109_#_22_#_Locus3003v1rpkm34.06
1311	Cqf	e_gw1.18.88.1
1311	Cqf	gm1.6638_g
1311	Cqf	fgenesh1_kg.12_#_27_#_Locus2893v1rpkm35.50
1312	Cqf	estExt_Genewise1.C_340076
1312	Cqf	e_gw1.93.55.1
1313	Cqf	estExt_Genewise1Plus.C_410086
1313	Cqf	e_gw1.18.7.1
1314	Cqf	estExt_fgenesh1_pg.C_1010017
1314	Cqf	estExt_fgenesh1_pg.C_120021
1315	Cqf	estExt_Genewise1.C_20206
1315	Cqf	estExt_fgenesh1_pm.C_910015
1319	Cqf	e_gw1.124.15.1
1320	Cqf	e_gw1.10.282.1
1320	Cqf	fgenesh1_pg.38_#_28
1323	Cqf	e_gw1.14.254.1
1323	Cqf	fgenesh1_kg.3_#_207_#_Locus4167v1rpkm23.24
1324	Cqf	e_gw1.25.178.1
1324	Cqf	gw1.6.254.1
1324	Cqf	e_gw1.70.54.1
1324	Cqf	fgenesh1_pm.99_#_1
1324	Cqf	estExt_Genemark1.C_1420023
1324	Cqf	e_gw1.156.32.1
1324	Cqf	fgenesh1_kg.4_#_128_#_Locus10236v1rpkm6.65
1324	Cqf	gm1.16468_g
1324	Cqf	gm1.8548_g
1324	Cqf	e_gw1.149.20.1
1324	Cqf	fgenesh1_kg.108_#_41_#_Locus65621v1rpkm0.35
1324	Cqf	gm1.10978_g
1324	Cqf	CE220660_356
1330	Cqf	fgenesh1_pm.129_#_3
1340	Cqf	gm1.9506_g
1340	Cqf	e_gw1.112.70.1
1341	Cqf	fgenesh1_kg.23_#_84_#_Locus29107v2rpkm0.79
1341	Cqf	fgenesh1_kg.262_#_14_#_Locus29107v2rpkm0.79
1341	Cqf	fgenesh1_kg.97_#_18_#_Locus29107v2rpkm0.79
1341	Cqf	fgenesh1_kg.519_#_1_#_Locus29107v2rpkm0.79
1341	Cqf	fgenesh1_kg.424_#_2_#_Locus29107v2rpkm0.79
1341	Cqf	fgenesh1_kg.317_#_2_#_Locus29107v2rpkm0.79
1341	Cqf	fgenesh1_kg.460_#_3_#_Locus29107v2rpkm0.79
1341	Cqf	fgenesh1_kg.323_#_9_#_Locus29107v2rpkm0.79
1341	Cqf	fgenesh1_kg.91_#_11_#_Locus29107v2rpkm0.79
1341	Cqf	fgenesh1_kg.368_#_6_#_Locus29107v2rpkm0.79
1341	Cqf	fgenesh1_kg.94_#_25_#_Locus26384v1rpkm1.28
1341	Cqf	fgenesh1_kg.324_#_14_#_Locus29107v2rpkm0.79
1341	Cqf	fgenesh1_kg.485_#_2_#_Locus29107v2rpkm0.79
1341	Cqf	fgenesh1_kg.463_#_1_#_Locus29107v2rpkm0.79
1341	Cqf	fgenesh1_kg.279_#_2_#_Locus29107v2rpkm0.79
1341	Cqf	fgenesh1_kg.350_#_7_#_Locus29107v2rpkm0.79
1341	Cqf	fgenesh1_kg.277_#_7_#_Locus29107v2rpkm0.79
1341	Cqf	fgenesh1_kg.513_#_1_#_Locus29107v2rpkm0.79
1341	Cqf	fgenesh1_kg.296_#_2_#_Locus29107v2rpkm0.79
1341	Cqf	fgenesh1_kg.459_#_2_#_Locus29107v2rpkm0.79
1341	Cqf	fgenesh1_kg.456_#_4_#_Locus29107v2rpkm0.79
1341	Cqf	fgenesh1_kg.280_#_1_#_Locus29107v2rpkm0.79
1341	Cqf	fgenesh1_kg.107_#_18_#_Locus29107v2rpkm0.79
1341	Cqf	fgenesh1_kg.162_#_2_#_Locus29107v2rpkm0.79
1341	Cqf	fgenesh1_kg.164_#_3_#_Locus29107v2rpkm0.79
1341	Cqf	fgenesh1_kg.238_#_17_#_Locus29107v2rpkm0.79
1341	Cqf	fgenesh1_kg.223_#_10_#_Locus29107v2rpkm0.79
1341	Cqf	fgenesh1_kg.149_#_12_#_Locus29107v2rpkm0.79
1341	Cqf	fgenesh1_kg.186_#_24_#_Locus29107v2rpkm0.79
1341	Cqf	fgenesh1_kg.219_#_1_#_Locus29107v2rpkm0.79
1344	Cqf	fgenesh1_kg.127_#_22_#_Locus365v1rpkm297.95
1344	Cqf	fgenesh1_kg.177_#_4_#_Locus3625v1rpkm27.29
1345	Cqf	gw1.86.26.1
1345	Cqf	MIX9200_2_22
1345	Cqf	gw1.86.40.1
1345	Cqf	gw1.116.47.1
1345	Cqf	CE41339_83
1345	Cqf	e_gw1.103.44.1
1345	Cqf	e_gw1.40.70.1
1345	Cqf	gw1.41.74.1
1345	Cqf	e_gw1.77.33.1
1345	Cqf	e_gw1.210.4.1
1345	Cqf	fgenesh1_pm.8_#_66
1346	Cqf	gm1.1407_g
1346	Cqf	MIX1795_10112_99
1346	Cqf	gw1.160.11.1
1346	Cqf	gm1.16934_g
1346	Cqf	MIX8310_98_47
1346	Cqf	gm1.16676_g
1346	Cqf	e_gw1.27.198.1
1346	Cqf	gw1.221.26.1
1346	Cqf	e_gw1.374.4.1
1346	Cqf	e_gw1.42.146.1
1346	Cqf	e_gw1.272.4.1
1346	Cqf	gw1.373.4.1
1346	Cqf	e_gw1.28.222.1
1346	Cqf	gw1.166.39.1
1346	Cqf	e_gw1.52.114.1
1346	Cqf	gw1.269.8.1
1346	Cqf	MIX14461_242_65
1346	Cqf	MIX1799_403_47
1346	Cqf	e_gw1.137.16.1
1347	Cqf	e_gw1.98.105.1
1347	Cqf	MIX30688_252_49
1348	Cqf	CE99901_11456
1348	Cqf	estExt_fgenesh1_pm.C_2030009
1348	Cqf	estExt_Genemark1.C_1430017
1348	Cqf	estExt_fgenesh1_pg.C_1430005
1350	Cqf	fgenesh1_pm.61_#_30
1355	Cqf	e_gw1.25.134.1
1355	Cqf	fgenesh1_kg.28_#_95_#_Locus627v1rpkm165.77
1357	Cqf	e_gw1.79.70.1
1357	Cqf	estExt_Genewise1.C_830056
1366	Cqf	fgenesh1_pm.10_#_20
1366	Cqf	fgenesh1_pm.32_#_28
1368	Cqf	fgenesh1_kg.1_#_11_#_Locus7270v1rpkm11.39
1368	Cqf	fgenesh1_kg.432_#_3_#_Locus5384v1rpkm17.04
1369	Cqf	e_gw1.6.76.1
1369	Cqf	e_gw1.48.140.1
1374	Cqf	estExt_Genewise1Plus.C_980011
1374	Cqf	fgenesh1_kg.26_#_98_#_Locus11933v6rpkm0.09_PRE
1379	Cqf	fgenesh1_kg.171_#_22_#_Locus13717v1rpkm3.99
1380	Cqf	fgenesh1_kg.146_#_19_#_Locus4931v1rpkm19.07
1382	Cqf	fgenesh1_pg.17_#_21
1382	Cqf	CE152097_5242
1383	Cqf	e_gw1.46.37.1
1383	Cqf	e_gw1.52.69.1
1387	Cqf	e_gw1.3.282.1
1387	Cqf	e_gw1.84.92.1
1387	Cqf	gm1.7307_g
1387	Cqf	gw1.141.4.1
1387	Cqf	MIX29661_29_43
1387	Cqf	e_gw1.46.82.1
1387	Cqf	e_gw1.79.74.1
1387	Cqf	MIX35023_7_39
1387	Cqf	gm1.10040_g
1387	Cqf	gw1.25.167.1
1387	Cqf	e_gw1.6.252.1
1387	Cqf	e_gw1.64.71.1
1387	Cqf	gw1.245.37.1
1387	Cqf	gw1.80.89.1
1387	Cqf	MIX16336_22_70
1387	Cqf	gw1.107.61.1
1387	Cqf	gm1.5939_g
1387	Cqf	MIX29319_5_24
1387	Cqf	e_gw1.24.165.1
1387	Cqf	MIX32757_13_25
1387	Cqf	e_gw1.80.25.1
1387	Cqf	e_gw1.107.10.1
1387	Cqf	e_gw1.297.12.1
1387	Cqf	e_gw1.297.2.1
1388	Cqf	estExt_Genewise1Plus.C_40158
1388	Cqf	fgenesh1_pm.48_#_25
1388	Cqf	fgenesh1_pm.45_#_19
1389	Cqf	e_gw1.5.297.1
1389	Cqf	e_gw1.64.1.1
1389	Cqf	e_gw1.57.35.1
1389	Cqf	estExt_fgenesh1_pg.C_640010
1389	Cqf	fgenesh1_pm.64_#_7
1389	Cqf	CE116478_2880
1390	Cqf	e_gw1.27.120.1
1390	Cqf	fgenesh1_kg.8_#_2_#_Locus313v1rpkm359.00
1391	Cqf	estExt_fgenesh1_pm.C_730007
1391	Cqf	fgenesh1_pg.73_#_8
1391	Cqf	fgenesh1_pm.120_#_9
1392	Cqf	estExt_fgenesh1_pm.C_1280012
1392	Cqf	estExt_Genewise1.C_2590015
1393	Cqf	gm1.14150_g
1393	Cqf	gw1.13.139.1
1394	Cqf	gw1.19.157.1
1394	Cqf	estExt_Genewise1Plus.C_190024
1395	Cqf	MIX23373_7_48
1396	Cqf	e_gw1.1.114.1
1396	Cqf	fgenesh1_kg.87_#_57_#_Locus4700v1rpkm20.11
1396	Cqf	estExt_Genewise1Plus.C_1960026
1397	Cqf	fgenesh1_kg.28_#_111_#_Locus84v1rpkm1478.14
1397	Cqf	MIX17919_107876_45
1397	Cqf	e_gw1.64.91.1
1403	Cqf	e_gw1.63.16.1
1404	Cqf	fgenesh1_kg.10_#_215_#_Locus23257v1rpkm1.58
1404	Cqf	estExt_Genewise1.C_280128
1404	Cqf	fgenesh1_kg.40_#_29_#_Locus8848v3rpkm3.57
1406	Cqf	e_gw1.71.70.1
1407	Cqf	CE176998_14502
1409	Cqf	e_gw1.61.53.1
1409	Cqf	estExt_fgenesh1_pm.C_2020002
1410	Cqf	gm1.3161_g
1410	Cqf	fgenesh1_kg.65_#_76_#_Locus2258v1rpkm46.44
1410	Cqf	e_gw1.177.21.1
1414	Cqf	fgenesh1_kg.61_#_59_#_Locus1829v1rpkm58.36
1420	Cqf	e_gw1.50.111.1
1422	Cqf	gw1.6.236.1
1422	Cqf	e_gw1.74.91.1
1427	Cqf	fgenesh1_kg.78_#_2_#_Locus1007v1rpkm109.08
1427	Cqf	MIX8653_167015_100
1428	Cqf	e_gw1.167.10.1
1428	Cqf	fgenesh1_kg.244_#_6_#_Locus5901v1rpkm15.09
1430	Cqf	e_gw1.1.242.1
1432	Cqf	fgenesh1_kg.92_#_4_#_Locus2960v1rpkm34.54
1433	Cqf	MIX25690_1295_23
1434	Cqf	gm1.2055_g
1434	Cqf	fgenesh1_kg.133_#_27_#_Locus9418v1rpkm7.68
1437	Cqf	fgenesh1_pm.265_#_4
1440	Cqf	fgenesh1_kg.48_#_113_#_Locus9484v9rpkm0.26_PRE
1444	Cqf	fgenesh1_kg.3_#_259_#_Locus2126v1rpkm49.42
1444	Cqf	fgenesh1_pg.83_#_34
1446	Cqf	fgenesh1_kg.4_#_172_#_Locus7717v1rpkm10.48
1446	Cqf	fgenesh1_kg.45_#_96_#_Locus3200v1rpkm31.63
1448	Cqf	e_gw1.275.12.1
1449	Cqf	fgenesh1_pm.75_#_7
1451	Cqf	fgenesh1_kg.67_#_40_#_Locus1840v1rpkm57.92
1462	Cqf	estExt_Genewise1Plus.C_1_t10098
1462	Cqf	fgenesh1_kg.1_#_86_#_Locus372v1rpkm287.58
1463	Cqf	fgenesh1_kg.15_#_114_#_Locus2310v1rpkm45.26
1463	Cqf	fgenesh1_kg.223_#_7_#_Locus4282v1rpkm22.51
1463	Cqf	fgenesh1_pm.76_#_24
1464	Cqf	fgenesh1_kg.170_#_19_#_Locus77677v4rpkm0.06
1464	Cqf	fgenesh1_pm.170_#_12
1464	Cqf	estExt_Genewise1.C_1550007
1467	Cqf	estExt_Genemark1.C_50085
1467	Cqf	estExt_fgenesh1_pg.C_170035
1467	Cqf	fgenesh1_kg.86_#_35_#_Locus3491v1rpkm28.53
1468	Cqf	fgenesh1_kg.4_#_177_#_Locus1275v4rpkm0.12_PRE
1469	Cqf	fgenesh1_pm.58_#_8
1471	Cqf	e_gw1.10.47.1
1471	Cqf	CE388521_16246
1471	Cqf	gm1.11818_g
1473	Cqf	fgenesh1_kg.1_#_329_#_Locus3485v1rpkm28.56
1474	Cqf	fgenesh1_pm.9_#_101
1480	Cqf	fgenesh1_kg.136_#_32_#_Locus41611v2rpkm0.35
1483	Cqf	fgenesh1_pm.44_#_2
1485	Cqf	fgenesh1_pm.25_#_9
1492	Cqf	fgenesh1_kg.107_#_47_#_Locus4498v1rpkm21.13
1493	Cqf	fgenesh1_kg.3_#_17_#_Locus42625v3rpkm0.07
1493	Cqf	fgenesh1_kg.8_#_111_#_Locus42625v1rpkm0.62
1493	Cqf	fgenesh1_kg.52_#_21_#_Locus42625v1rpkm0.62
1493	Cqf	fgenesh1_kg.70_#_67_#_Locus42625v3rpkm0.07
1493	Cqf	fgenesh1_kg.49_#_89_#_Locus42625v3rpkm0.07
1493	Cqf	fgenesh1_kg.46_#_42_#_Locus42625v3rpkm0.07
1493	Cqf	fgenesh1_kg.8_#_66_#_Locus42625v1rpkm0.62
1493	Cqf	fgenesh1_kg.4_#_129_#_Locus42625v1rpkm0.62
1493	Cqf	fgenesh1_kg.9_#_68_#_Locus42625v3rpkm0.07
1493	Cqf	gm1.13183_g
1493	Cqf	fgenesh1_kg.77_#_5_#_Locus42625v3rpkm0.07
1493	Cqf	fgenesh1_kg.3_#_151_#_Locus42625v1rpkm0.62
1493	Cqf	gm1.4659_g
1493	Cqf	fgenesh1_kg.79_#_9_#_Locus42625v3rpkm0.07
1493	Cqf	fgenesh1_kg.7_#_129_#_Locus42625v3rpkm0.07
1493	Cqf	fgenesh1_kg.27_#_71_#_Locus42625v3rpkm0.07
1493	Cqf	fgenesh1_kg.36_#_14_#_Locus42625v3rpkm0.07
1493	Cqf	fgenesh1_kg.29_#_46_#_Locus42625v1rpkm0.62
1493	Cqf	fgenesh1_kg.34_#_45_#_Locus42625v3rpkm0.07
1493	Cqf	fgenesh1_kg.107_#_9_#_Locus42625v3rpkm0.07
1493	Cqf	fgenesh1_kg.127_#_32_#_Locus42625v1rpkm0.62
1493	Cqf	fgenesh1_kg.135_#_6_#_Locus42625v1rpkm0.62
1493	Cqf	fgenesh1_kg.118_#_31_#_Locus42625v3rpkm0.07
1493	Cqf	fgenesh1_kg.163_#_34_#_Locus42625v1rpkm0.62
1493	Cqf	fgenesh1_kg.197_#_18_#_Locus42625v3rpkm0.07
1496	Cqf	fgenesh1_kg.1_#_170_#_Locus15684v1rpkm3.11
1496	Cqf	fgenesh1_kg.341_#_1_#_Locus15684v1rpkm3.11
1496	Cqf	fgenesh1_kg.40_#_2_#_Locus15684v1rpkm3.11
1496	Cqf	fgenesh1_kg.76_#_20_#_Locus15684v1rpkm3.11
1496	Cqf	gw1.122.73.1
1496	Cqf	fgenesh1_kg.4_#_12_#_Locus15684v1rpkm3.11
1496	Cqf	fgenesh1_kg.703_#_1_#_Locus11882v4rpkm0.68
1496	Cqf	MIX10291_2_9
1496	Cqf	MIX10931_22_48
1496	Cqf	gm1.15958_g
1496	Cqf	gm1.7836_g
1496	Cqf	CE178616_92
1496	Cqf	gm1.2763_g
1496	Cqf	fgenesh1_kg.60_#_64_#_Locus8027v2rpkm5.90
1496	Cqf	MIX7918_41_87
1496	Cqf	e_gw1.32.179.1
1496	Cqf	fgenesh1_kg.166_#_16_#_Locus15684v1rpkm3.11
1496	Cqf	fgenesh1_kg.119_#_6_#_Locus8027v2rpkm5.90
1496	Cqf	fgenesh1_kg.349_#_12_#_Locus8027v2rpkm5.90
1496	Cqf	fgenesh1_kg.189_#_6_#_Locus8027v2rpkm5.90
1496	Cqf	fgenesh1_kg.328_#_1_#_Locus8027v2rpkm5.90
1496	Cqf	fgenesh1_kg.231_#_13_#_Locus8027v2rpkm5.90
1496	Cqf	fgenesh1_kg.370_#_1_#_Locus8027v2rpkm5.90
1497	Cqf	fgenesh1_kg.1_#_404_#_Locus6026v1rpkm14.67
1497	Cqf	fgenesh1_kg.26_#_47_#_Locus6891v1rpkm12.25
1498	Cqf	e_gw1.4.84.1
1498	Cqf	fgenesh1_kg.116_#_1_#_Locus24168v1rpkm1.49
1498	Cqf	fgenesh1_kg.44_#_80_#_Locus24168v1rpkm1.49
1498	Cqf	fgenesh1_kg.430_#_1_#_Locus24168v1rpkm1.49
1498	Cqf	fgenesh1_kg.57_#_15_#_Locus24168v1rpkm1.49
1498	Cqf	fgenesh1_kg.119_#_48_#_Locus24168v1rpkm1.49
1498	Cqf	fgenesh1_kg.75_#_52_#_Locus24168v1rpkm1.49
1498	Cqf	fgenesh1_kg.8_#_69_#_Locus24168v1rpkm1.49
1498	Cqf	fgenesh1_kg.179_#_34_#_Locus24168v1rpkm1.49
1498	Cqf	fgenesh1_kg.9_#_1_#_Locus24168v1rpkm1.49
1498	Cqf	fgenesh1_kg.1_#_112_#_Locus24168v1rpkm1.49
1498	Cqf	fgenesh1_kg.193_#_1_#_Locus24168v1rpkm1.49
1498	Cqf	gm1.14861_g
1498	Cqf	fgenesh1_kg.129_#_32_#_Locus24168v1rpkm1.49
1498	Cqf	fgenesh1_kg.58_#_4_#_Locus24168v1rpkm1.49
1498	Cqf	gm1.1460_g
1498	Cqf	gm1.6188_g
1498	Cqf	fgenesh1_kg.54_#_104_#_Locus24168v1rpkm1.49
1498	Cqf	gm1.4932_g
1498	Cqf	fgenesh1_kg.35_#_22_#_Locus24168v1rpkm1.49
1498	Cqf	estExt_Genemark1.C_780063
1498	Cqf	fgenesh1_kg.122_#_28_#_Locus24168v1rpkm1.49
1498	Cqf	fgenesh1_kg.127_#_6_#_Locus24168v1rpkm1.49
1498	Cqf	fgenesh1_kg.100_#_55_#_Locus24168v1rpkm1.49
1499	Cqf	e_gw1.9.66.1
1499	Cqf	fgenesh1_pm.131_#_18
1500	Cqf	e_gw1.63.118.1
1500	Cqf	MIX29532_10_31
1500	Cqf	fgenesh1_kg.39_#_22_#_Locus2181v1rpkm47.98
1501	Cqf	gw1.254.3.1
1502	Cqf	fgenesh1_kg.1_#_145_#_Locus4970v1rpkm18.83
1502	Cqf	fgenesh1_kg.5_#_188_#_Locus44898v3rpkm0.11
1503	Cqf	fgenesh1_pm.77_#_5
1503	Cqf	e_gw1.119.59.1
1503	Cqf	fgenesh1_pm.152_#_9
1504	Cqf	CE313541_56938
1504	Cqf	fgenesh1_kg.37_#_80_#_Locus26676v2rpkm0.59
1505	Cqf	fgenesh1_kg.10_#_191_#_Locus3455v1rpkm28.89
1505	Cqf	fgenesh1_kg.302_#_4_#_Locus6270v1rpkm13.90
1506	Cqf	fgenesh1_pm.37_#_68
1507	Cqf	gm1.357_g
1507	Cqf	fgenesh1_kg.98_#_9_#_Locus3400v1rpkm29.47
1507	Cqf	estExt_fgenesh1_pm.C_1170014
1509	Cqf	fgenesh1_kg.53_#_77_#_Locus636v1rpkm164.49
1512	Cqf	fgenesh1_kg.79_#_2_#_Locus1279v1rpkm85.53
1514	Cqf	fgenesh1_kg.19_#_10_#_Locus2826v1rpkm36.45
1515	Cqf	e_gw1.238.32.1
1517	Cqf	fgenesh1_pm.31_#_53
1518	Cqf	fgenesh1_kg.86_#_31_#_Locus1892v1rpkm56.20
1519	Cqf	fgenesh1_kg.59_#_45_#_Locus15416v1rpkm3.21
1524	Cqf	gm1.7636_g
1525	Cqf	fgenesh1_pm.186_#_2
1528	Cqf	fgenesh1_kg.53_#_100_#_Locus2127v1rpkm49.40
1529	Cqf	fgenesh1_kg.7_#_42_#_Locus2531v1rpkm41.10
1529	Cqf	fgenesh1_kg.88_#_4_#_Locus5314v1rpkm17.28
1530	Cqf	fgenesh1_kg.10_#_8_#_Locus8428v1rpkm9.15
1532	Cqf	fgenesh1_kg.88_#_25_#_Locus2129v1rpkm49.37
1533	Cqf	fgenesh1_pg.8_#_64
1533	Cqf	fgenesh1_pm.74_#_24
1534	Cqf	fgenesh1_kg.2_#_268_#_Locus18833v1rpkm2.26
1534	Cqf	fgenesh1_kg.42_#_59_#_Locus18613v2rpkm1.13
1534	Cqf	fgenesh1_kg.79_#_4_#_Locus18613v2rpkm1.13
1534	Cqf	fgenesh1_kg.384_#_2_#_Locus18613v2rpkm1.13
1534	Cqf	fgenesh1_kg.4_#_17_#_Locus18613v2rpkm1.13
1534	Cqf	fgenesh1_kg.40_#_16_#_Locus18613v2rpkm1.13
1534	Cqf	fgenesh1_kg.388_#_10_#_Locus42677v1rpkm0.61
1534	Cqf	fgenesh1_kg.70_#_62_#_Locus18613v2rpkm1.13
1534	Cqf	fgenesh1_kg.80_#_56_#_Locus42677v1rpkm0.61
1534	Cqf	fgenesh1_kg.11_#_89_#_Locus42677v1rpkm0.61
1534	Cqf	fgenesh1_kg.146_#_18_#_Locus42677v1rpkm0.61
1534	Cqf	fgenesh1_kg.191_#_14_#_Locus18613v2rpkm1.13
1534	Cqf	fgenesh1_kg.12_#_134_#_Locus18833v1rpkm2.26
1534	Cqf	fgenesh1_kg.26_#_129_#_Locus15531v2rpkm2.38
1534	Cqf	fgenesh1_kg.253_#_5_#_Locus15531v2rpkm2.38
1534	Cqf	fgenesh1_kg.18_#_29_#_Locus15531v2rpkm2.38
1534	Cqf	fgenesh1_kg.29_#_91_#_Locus15531v2rpkm2.38
1534	Cqf	fgenesh1_kg.135_#_4_#_Locus42677v1rpkm0.61
1534	Cqf	fgenesh1_kg.144_#_13_#_Locus42677v1rpkm0.61
1534	Cqf	fgenesh1_kg.107_#_15_#_Locus15531v2rpkm2.38
1534	Cqf	fgenesh1_kg.114_#_32_#_Locus18613v2rpkm1.13
1534	Cqf	fgenesh1_kg.175_#_44_#_Locus18613v2rpkm1.13
1534	Cqf	fgenesh1_kg.122_#_31_#_Locus42677v1rpkm0.61
1534	Cqf	fgenesh1_kg.1095_#_1_#_Locus42677v1rpkm0.61
1539	Cqf	e_gw1.1.289.1
1539	Cqf	gm1.16637_g
1539	Cqf	gw1.92.32.1
1539	Cqf	gw1.182.17.1
1539	Cqf	fgenesh1_kg.181_#_2_#_Locus32266v1rpkm0.93
1539	Cqf	CE465082_484
1539	Cqf	estExt_Genemark1.C_2340012
1539	Cqf	gm1.7555_g
1539	Cqf	gm1.12938_g
1539	Cqf	CE184545_167
1539	Cqf	CE410564_333
1539	Cqf	gm1.7554_g
1539	Cqf	gm1.9251_g
1539	Cqf	gm1.9889_g
1539	Cqf	gm1.11032_g
1539	Cqf	gm1.11475_g
1539	Cqf	gm1.15721_g
1539	Cqf	gm1.16229_g
1539	Cqf	CE14137_137
1539	Cqf	CE501264_221
1539	Cqf	gm1.10358_g
1539	Cqf	fgenesh1_kg.17_#_170_#_Locus13774v1rpkm3.96
1539	Cqf	gm1.15822_g
1540	Cqf	estExt_Genemark1.C_150065
1540	Cqf	e_gw1.257.11.1
1540	Cqf	e_gw1.109.7.1
1541	Cqf	estExt_Genewise1Plus.C_280065
1541	Cqf	e_gw1.28.87.1
1542	Cqf	estExt_Genewise1Plus.C_430079
1542	Cqf	e_gw1.43.13.1
1543	Cqf	e_gw1.49.103.1
1543	Cqf	e_gw1.6.27.1
1544	Cqf	fgenesh1_kg.80_#_38_#_Locus3773v2rpkm10.22
1544	Cqf	gm1.9210_g
1545	Cqf	estExt_fgenesh1_pg.C_1190022
1545	Cqf	fgenesh1_pm.37_#_6
1545	Cqf	fgenesh1_pm.17_#_53
1546	Cqf	e_gw1.135.19.1
1546	Cqf	fgenesh1_kg.12_#_2_#_Locus8550v1rpkm8.94
1548	Cqf	fgenesh1_kg.19_#_46_#_Locus9126v1rpkm8.06
1549	Cqf	fgenesh1_pg.62_#_34
1551	Cqf	e_gw1.99.46.1
1553	Cqf	e_gw1.64.53.1
1554	Cqf	fgenesh1_kg.31_#_23_#_Locus2074v1rpkm50.84
1556	Cqf	gm1.13846_g
1559	Cqf	fgenesh1_pg.267_#_5
1560	Cqf	fgenesh1_pm.44_#_31
1561	Cqf	e_gw1.78.39.1
1562	Cqf	fgenesh1_pm.24_#_82
1565	Cqf	e_gw1.72.35.1
1566	Cqf	estExt_Genewise1.C_210113
1568	Cqf	estExt_Genewise1.C_590033
1570	Cqf	CE184895_28224
1574	Cqf	fgenesh1_kg.1_#_56_#_Locus1169v1rpkm93.74
1574	Cqf	fgenesh1_pg.341_#_4
1575	Cqf	estExt_Genewise1Plus.C_100116
1575	Cqf	estExt_Genewise1Plus.C_100128
1576	Cqf	estExt_Genemark1.C_860028
1585	Cqf	e_gw1.41.164.1
1585	Cqf	fgenesh1_kg.246_#_7_#_Locus4026v1rpkm24.38
1589	Cqf	estExt_Genewise1Plus.C_2000008
1590	Cqf	e_gw1.2.321.1
1590	Cqf	e_gw1.34.30.1
1590	Cqf	e_gw1.856.5.1
1590	Cqf	MIX17552_6_31
1590	Cqf	e_gw1.69.53.1
1590	Cqf	gm1.15559_g
1590	Cqf	e_gw1.446.5.1
1590	Cqf	gw1.350.11.1
1590	Cqf	e_gw1.936.2.1
1590	Cqf	e_gw1.59.18.1
1590	Cqf	gw1.105.44.1
1590	Cqf	gw1.39.75.1
1590	Cqf	gw1.168.46.1
1590	Cqf	e_gw1.2.185.1
1590	Cqf	gw1.130.60.1
1590	Cqf	gw1.271.16.1
1590	Cqf	MIX22738_2_47
1590	Cqf	fgenesh1_kg.27_#_36_#_Locus9356v2rpkm0.24_PRE
1590	Cqf	e_gw1.108.59.1
1590	Cqf	e_gw1.159.21.1
1590	Cqf	e_gw1.27.123.1
1590	Cqf	e_gw1.6.227.1
1591	Cqf	fgenesh1_kg.2_#_264_#_Locus19523v1rpkm2.12
1591	Cqf	fgenesh1_kg.6_#_116_#_Locus19523v1rpkm2.12
1591	Cqf	fgenesh1_kg.60_#_38_#_Locus19523v1rpkm2.12
1591	Cqf	gm1.16280_g
1591	Cqf	fgenesh1_kg.58_#_78_#_Locus9184v2rpkm4.11
1591	Cqf	fgenesh1_kg.32_#_49_#_Locus9184v2rpkm4.11
1591	Cqf	fgenesh1_kg.76_#_33_#_Locus22468v1rpkm1.68
1591	Cqf	gm1.920_g
1591	Cqf	gm1.16544_g
1591	Cqf	fgenesh1_kg.78_#_42_#_Locus26222v1rpkm1.30
1591	Cqf	fgenesh1_kg.87_#_51_#_Locus22468v1rpkm1.68
1591	Cqf	fgenesh1_kg.62_#_21_#_Locus22468v1rpkm1.68
1591	Cqf	fgenesh1_kg.147_#_5_#_Locus19523v1rpkm2.12
1591	Cqf	fgenesh1_kg.215_#_44_#_Locus9184v2rpkm4.11
1591	Cqf	fgenesh1_kg.328_#_3_#_Locus22468v1rpkm1.68
1591	Cqf	fgenesh1_kg.3_#_210_#_Locus30726v1rpkm1.00
1591	Cqf	gm1.1153_g
1591	Cqf	gm1.15609_g
1591	Cqf	gm1.6287_g
1591	Cqf	gm1.3671_g
1591	Cqf	gm1.4819_g
1591	Cqf	fgenesh1_kg.122_#_2_#_Locus9184v2rpkm4.11
1592	Cqf	e_gw1.9.137.1
1592	Cqf	e_gw1.9.211.1
1592	Cqf	estExt_fgenesh1_pm.C_620023
1593	Cqf	e_gw1.19.37.1
1593	Cqf	e_gw1.8.242.1
1594	Cqf	gm1.6735_g
1594	Cqf	gm1.9543_g
1594	Cqf	gm1.13869_g
1594	Cqf	gm1.16038_g
1594	Cqf	gm1.16611_g
1594	Cqf	gm1.8707_g
1594	Cqf	gm1.17055_g
1594	Cqf	fgenesh1_kg.7_#_160_#_Locus26042v1rpkm1.31
1594	Cqf	fgenesh1_kg.87_#_19_#_Locus8204v2rpkm0.17_PRE
1594	Cqf	gm1.16384_g
1594	Cqf	gm1.2709_g
1594	Cqf	gm1.9542_g
1594	Cqf	fgenesh1_kg.26_#_126_#_Locus8204v2rpkm0.17_PRE
1594	Cqf	fgenesh1_kg.500_#_1_#_Locus8204v2rpkm0.17_PRE
1594	Cqf	fgenesh1_kg.47_#_99_#_Locus26042v1rpkm1.31
1594	Cqf	fgenesh1_kg.688_#_1_#_Locus26042v1rpkm1.31
1594	Cqf	fgenesh1_kg.34_#_88_#_Locus8204v2rpkm0.17_PRE
1594	Cqf	fgenesh1_kg.308_#_1_#_Locus26042v1rpkm1.31
1594	Cqf	fgenesh1_kg.151_#_27_#_Locus26042v1rpkm1.31
1594	Cqf	fgenesh1_kg.168_#_7_#_Locus26042v1rpkm1.31
1594	Cqf	fgenesh1_kg.196_#_1_#_Locus8204v2rpkm0.17_PRE
1594	Cqf	CE157024_103
1595	Cqf	gm1.9103_g
1595	Cqf	MIX15814_8124_48
1596	Cqf	e_gw1.85.57.1
1596	Cqf	gm1.9531_g
1597	Cqf	e_gw1.106.1.1
1597	Cqf	fgenesh1_pm.106_#_14
1597	Cqf	fgenesh1_kg.143_#_19_#_Locus35259v1rpkm0.81
1597	Cqf	fgenesh1_kg.29_#_52_#_Locus19482v2rpkm1.95
1598	Cqf	fgenesh1_kg.125_#_9_#_Locus19348v1rpkm2.16
1598	Cqf	gm1.3115_g
1598	Cqf	fgenesh1_kg.57_#_87_#_Locus1821v1rpkm58.74
1599	Cqf	e_gw1.156.21.1
1599	Cqf	e_gw1.24.35.1
1603	Cqf	e_gw1.75.14.1
1603	Cqf	gm1.11522_g
1605	Cqf	e_gw1.52.1.1
1609	Cqf	fgenesh1_kg.290_#_4_#_Locus36980v4rpkm0.28
1610	Cqf	fgenesh1_kg.203_#_3_#_Locus8283v1rpkm9.39
1611	Cqf	fgenesh1_pg.59_#_1
1613	Cqf	fgenesh1_kg.159_#_36_#_Locus6379v2rpkm8.75
1614	Cqf	e_gw1.29.17.1
1615	Cqf	fgenesh1_kg.154_#_29_#_Locus1907v1rpkm55.77
1616	Cqf	fgenesh1_kg.113_#_8_#_Locus508v1rpkm208.91
1618	Cqf	fgenesh1_kg.167_#_17_#_Locus1539v1rpkm69.66
1620	Cqf	e_gw1.96.16.1
1621	Cqf	fgenesh1_kg.13_#_123_#_Locus943v1rpkm117.33
1622	Cqf	fgenesh1_kg.22_#_59_#_Locus4777v1rpkm19.74
1623	Cqf	e_gw1.108.83.1
1627	Cqf	gm1.5190_g
1628	Cqf	fgenesh1_kg.87_#_17_#_Locus6163v1rpkm14.26
1628	Cqf	CE246328_3274
1634	Cqf	fgenesh1_pm.121_#_12
1635	Cqf	e_gw1.44.48.1
1636	Cqf	fgenesh1_kg.34_#_5_#_Locus4463v2rpkm1.31_PRE
1639	Cqf	fgenesh1_pm.56_#_5
1641	Cqf	e_gw1.49.114.1
1643	Cqf	fgenesh1_pg.115_#_6
1646	Cqf	fgenesh1_kg.32_#_62_#_Locus281v2rpkm8.91_PRE
1646	Cqf	e_gw1.201.19.1
1649	Cqf	fgenesh1_pm.9_#_10
1649	Cqf	estExt_Genemark1.C_720051
1650	Cqf	e_gw1.2.250.1
1650	Cqf	fgenesh1_kg.12_#_35_#_Locus1734v5rpkm7.22
1650	Cqf	fgenesh1_kg.153_#_43_#_Locus10297v1rpkm6.60
1651	Cqf	gm1.453_g
1651	Cqf	gm1.6825_g
1651	Cqf	gm1.8882_g
1651	Cqf	gm1.8841_g
1651	Cqf	gm1.7245_g
1651	Cqf	gm1.8247_g
1651	Cqf	gm1.3723_g
1651	Cqf	gm1.4304_g
1651	Cqf	gm1.12834_g
1652	Cqf	fgenesh1_pm.2_#_102
1652	Cqf	fgenesh1_pm.54_#_8
1652	Cqf	gw1.52.72.1
1652	Cqf	CE240300_1416
1652	Cqf	fgenesh1_kg.206_#_6_#_Locus73084v1rpkm0.31
1652	Cqf	gm1.15193_g
1652	Cqf	fgenesh1_pm.54_#_9
1652	Cqf	fgenesh1_pm.9_#_85
1652	Cqf	e_gw1.55.60.1
1652	Cqf	gw1.168.22.1
1652	Cqf	gm1.8646_g
1652	Cqf	gw1.273.12.1
1652	Cqf	CE71731_75
1652	Cqf	gm1.16063_g
1652	Cqf	CE188749_283
1653	Cqf	CE268472_455
1653	Cqf	fgenesh1_kg.7_#_49_#_Locus26060v1rpkm1.31
1653	Cqf	fgenesh1_kg.45_#_116_#_Locus26060v1rpkm1.31
1653	Cqf	fgenesh1_kg.92_#_1_#_Locus28061v1rpkm1.16
1653	Cqf	fgenesh1_kg.33_#_13_#_Locus4855v1rpkm19.38
1653	Cqf	gm1.5994_g
1653	Cqf	e_gw1.307.17.1
1653	Cqf	fgenesh1_kg.120_#_36_#_Locus23593v1rpkm1.54
1653	Cqf	fgenesh1_kg.265_#_1_#_Locus23593v1rpkm1.54
1653	Cqf	fgenesh1_kg.14_#_2_#_Locus27410v1rpkm1.21
1653	Cqf	gw1.55.106.1
1653	Cqf	fgenesh1_kg.94_#_1_#_Locus10684v1rpkm6.21
1653	Cqf	gm1.11300_g
1653	Cqf	fgenesh1_kg.63_#_47_#_Locus27410v1rpkm1.21
1653	Cqf	fgenesh1_kg.14_#_108_#_Locus4855v1rpkm19.38
1653	Cqf	fgenesh1_kg.14_#_109_#_Locus49038v2rpkm0.18
1653	Cqf	fgenesh1_kg.16_#_96_#_Locus6155v10rpkm0.00_PRE
1653	Cqf	gm1.12000_g
1653	Cqf	gm1.17059_g
1653	Cqf	gm1.9721_g
1653	Cqf	CE263098_48
1654	Cqf	estExt_Genewise1Plus.C_40004
1654	Cqf	fgenesh1_kg.21_#_28_#_Locus1762v1rpkm60.87
1655	Cqf	fgenesh1_kg.16_#_171_#_Locus8436v2rpkm5.23
1655	Cqf	fgenesh1_pg.25_#_43
1656	Cqf	gw1.18.41.1
1656	Cqf	gw1.325.17.1
1656	Cqf	gw1.40.87.1
1656	Cqf	gw1.49.55.1
1656	Cqf	fgenesh1_pg.40_#_47
1657	Cqf	estExt_Genewise1.C_230049
1657	Cqf	fgenesh1_pm.25_#_4
1658	Cqf	e_gw1.30.75.1
1658	Cqf	e_gw1.83.58.1
1658	Cqf	gw1.442.1.1
1658	Cqf	e_gw1.333.4.1
1658	Cqf	gw1.241.14.1
1658	Cqf	CE343508_658
1658	Cqf	e_gw1.632.11.1
1658	Cqf	e_gw1.65.39.1
1658	Cqf	MIX31674_3_17
1658	Cqf	gw1.286.19.1
1658	Cqf	gw1.692.3.1
1658	Cqf	gw1.63.58.1
1658	Cqf	gw1.242.3.1
1658	Cqf	e_gw1.234.6.1
1658	Cqf	e_gw1.426.13.1
1658	Cqf	e_gw1.440.7.1
1658	Cqf	fgenesh1_pg.159_#_13
1658	Cqf	e_gw1.558.4.1
1658	Cqf	e_gw1.1087.3.1
1659	Cqf	fgenesh1_kg.37_#_102_#_Locus104256v2rpkm0.13
1659	Cqf	gw1.219.5.1
1659	Cqf	e_gw1.135.58.1
1659	Cqf	gw1.180.9.1
1659	Cqf	e_gw1.462.9.1
1659	Cqf	MIX23566_8_48
1659	Cqf	e_gw1.317.4.1
1660	Cqf	e_gw1.49.12.1
1660	Cqf	e_gw1.49.67.1
1661	Cqf	fgenesh1_kg.69_#_58_#_Locus27314v2rpkm0.13
1661	Cqf	gm1.108_g
1661	Cqf	gm1.15812_g
1661	Cqf	gm1.6369_g
1661	Cqf	gm1.7059_g
1661	Cqf	gm1.16050_g
1661	Cqf	gm1.14288_g
1661	Cqf	gm1.5967_g
1661	Cqf	gm1.1196_g
1661	Cqf	gm1.13406_g
1661	Cqf	gm1.16753_g
1661	Cqf	gm1.12105_g
1661	Cqf	gm1.1168_g
1661	Cqf	gm1.11737_g
1661	Cqf	gm1.1275_g
1661	Cqf	gm1.6368_g
1661	Cqf	fgenesh1_kg.160_#_37_#_Locus27314v2rpkm0.13
1661	Cqf	fgenesh1_kg.324_#_5_#_Locus74972v2rpkm0.28
1661	Cqf	gm1.2693_g
1661	Cqf	CE185845_506
1661	Cqf	CE428920_399
1662	Cqf	fgenesh1_kg.121_#_37_#_Locus60885v1rpkm0.39
1662	Cqf	gm1.15381_g
1662	Cqf	MIX30312_9_50
1662	Cqf	gm1.7639_g
1662	Cqf	gm1.10836_g
1662	Cqf	e_gw1.11.32.1
1663	Cqf	e_gw1.197.17.1
1663	Cqf	fgenesh1_kg.223_#_16_#_Locus848v1rpkm127.42
1667	Cqf	estExt_Genemark1.C_140010
1668	Cqf	e_gw1.63.29.1
1669	Cqf	fgenesh1_kg.45_#_66_#_Locus6939v2rpkm2.58
1670	Cqf	estExt_Genemark1.C_530029
1670	Cqf	estExt_Genewise1.C_530050
1672	Cqf	fgenesh1_kg.82_#_22_#_Locus1886v1rpkm56.30
1675	Cqf	estExt_Genemark1.C_1190009
1679	Cqf	fgenesh1_kg.112_#_14_#_Locus13023v2rpkm2.30
1683	Cqf	e_gw1.198.24.1
1684	Cqf	estExt_Genewise1Plus.C_100182
1685	Cqf	estExt_Genemark1.C_110045
1686	Cqf	fgenesh1_kg.15_#_46_#_Locus2050v1rpkm51.75
1689	Cqf	MIX25668_5790_46
1691	Cqf	estExt_Genemark1.C_3950001
1693	Cqf	fgenesh1_kg.23_#_67_#_Locus11734v1rpkm5.28
1693	Cqf	gm1.7491_g
1696	Cqf	fgenesh1_kg.71_#_56_#_Locus565v1rpkm188.47
1697	Cqf	fgenesh1_pm.202_#_11
1699	Cqf	estExt_Genewise1Plus.C_670065
1699	Cqf	fgenesh1_kg.296_#_5_#_Locus9015v1rpkm8.24
1703	Cqf	MIX23394_4_20
1703	Cqf	CE330799_2482
1704	Cqf	e_gw1.3.23.1
1704	Cqf	fgenesh1_pg.3_#_78
1705	Cqf	fgenesh1_pm.26_#_33
1706	Cqf	fgenesh1_kg.8_#_9_#_Locus134v1rpkm904.92
1706	Cqf	e_gw1.32.34.1
1707	Cqf	fgenesh1_kg.17_#_10_#_Locus5141v1rpkm18.01
1709	Cqf	fgenesh1_kg.7_#_108_#_Locus2999v1rpkm34.10
1709	Cqf	fgenesh1_kg.9_#_42_#_Locus9563v1rpkm7.49
1711	Cqf	estExt_Genewise1.C_180107
1713	Cqf	estExt_Genewise1Plus.C_140053
1714	Cqf	fgenesh1_pg.65_#_29
1715	Cqf	CE76242_14964
1719	Cqf	e_gw1.28.111.1
1719	Cqf	e_gw1.133.5.1
1721	Cqf	fgenesh1_kg.99_#_12_#_Locus4128v1rpkm23.47
1722	Cqf	fgenesh1_kg.30_#_111_#_Locus87908v2rpkm0.13
1723	Cqf	fgenesh1_kg.62_#_82_#_Locus80912v2rpkm0.26
1724	Cqf	fgenesh1_kg.257_#_6_#_Locus120648v1rpkm0.16
1724	Cqf	fgenesh1_kg.15_#_24_#_Locus47145v3rpkm0.26
1724	Cqf	fgenesh1_kg.250_#_4_#_Locus47145v2rpkm0.49
1724	Cqf	fgenesh1_kg.239_#_15_#_Locus47145v2rpkm0.49
1724	Cqf	fgenesh1_kg.341_#_13_#_Locus47145v1rpkm0.54
1724	Cqf	fgenesh1_kg.77_#_40_#_Locus47145v1rpkm0.54
1724	Cqf	fgenesh1_kg.39_#_92_#_Locus82720v1rpkm0.27
1724	Cqf	fgenesh1_kg.32_#_111_#_Locus47145v1rpkm0.54
1724	Cqf	fgenesh1_kg.60_#_103_#_Locus47145v4rpkm0.15
1724	Cqf	fgenesh1_kg.395_#_9_#_Locus39306v2rpkm0.31
1724	Cqf	gm1.7134_g
1724	Cqf	fgenesh1_kg.93_#_12_#_Locus39306v1rpkm0.69
1724	Cqf	fgenesh1_kg.51_#_68_#_Locus82720v1rpkm0.27
1724	Cqf	fgenesh1_kg.79_#_22_#_Locus39306v2rpkm0.31
1724	Cqf	fgenesh1_kg.58_#_98_#_Locus47145v1rpkm0.54
1724	Cqf	fgenesh1_kg.30_#_50_#_Locus39306v1rpkm0.69
1724	Cqf	fgenesh1_kg.104_#_53_#_Locus39306v2rpkm0.31
1724	Cqf	fgenesh1_kg.112_#_32_#_Locus39306v1rpkm0.69
1724	Cqf	fgenesh1_kg.142_#_22_#_Locus47145v1rpkm0.54
1724	Cqf	fgenesh1_kg.134_#_53_#_Locus47145v1rpkm0.54
1724	Cqf	fgenesh1_kg.133_#_19_#_Locus47145v1rpkm0.54
1729	Cqf	fgenesh1_pm.1_#_61
1730	Cqf	e_gw1.11.237.1
1731	Cqf	fgenesh1_kg.29_#_18_#_Locus9063v2rpkm0.96
1732	Cqf	gw1.16.154.1
1733	Cqf	fgenesh1_pm.16_#_105
1734	Cqf	e_gw1.33.119.1
1734	Cqf	e_gw1.291.13.1
1735	Cqf	fgenesh1_kg.105_#_10_#_Locus1319v1rpkm82.79
1736	Cqf	estExt_Genewise1.C_80082
1736	Cqf	fgenesh1_kg.8_#_44_#_Locus1012v1rpkm108.67
1737	Cqf	estExt_fgenesh1_pg.C_380032
1737	Cqf	fgenesh1_pm.280_#_1
1741	Cqf	e_gw1.26.2.1
1742	Cqf	gw1.41.34.1
1742	Cqf	gm1.17163_g
1743	Cqf	e_gw1.63.120.1
1744	Cqf	fgenesh1_pm.185_#_1
1744	Cqf	fgenesh1_kg.210_#_13_#_Locus4380v1rpkm21.85
1745	Cqf	fgenesh1_kg.8_#_46_#_Locus2539v1rpkm41.02
1746	Cqf	gm1.9038_g
1750	Cqf	fgenesh1_kg.131_#_28_#_Locus2254v1rpkm46.51
1751	Cqf	CE155416_6964
1752	Cqf	e_gw1.9.50.1
1752	Cqf	e_gw1.204.11.1
1753	Cqf	fgenesh1_kg.89_#_16_#_Locus7147v1rpkm11.66
1757	Cqf	e_gw1.326.1.1
1758	Cqf	CE448485_32399
1763	Cqf	CE449974_5474
1764	Cqf	fgenesh1_kg.100_#_30_#_Locus57899v2rpkm0.26
1765	Cqf	fgenesh1_pg.54_#_16
1766	Cqf	estExt_Genewise1.C_420079
1767	Cqf	e_gw1.165.15.1
1767	Cqf	CE219100_8981
1768	Cqf	fgenesh1_kg.68_#_67_#_Locus6092v1rpkm14.49
1769	Cqf	fgenesh1_kg.62_#_37_#_Locus1229v1rpkm88.88
1770	Cqf	fgenesh1_pm.25_#_37
1771	Cqf	estExt_Genemark1.C_120036
1771	Cqf	gm1.3656_g
1772	Cqf	estExt_Genewise1.C_210169
1775	Cqf	fgenesh1_kg.12_#_8_#_Locus1911v1rpkm55.71
1776	Cqf	e_gw1.85.84.1
1777	Cqf	e_gw1.32.29.1
1781	Cqf	gm1.5656_g
1783	Cqf	fgenesh1_kg.157_#_10_#_Locus951v1rpkm116.67
1785	Cqf	fgenesh1_kg.167_#_15_#_Locus28758v2rpkm0.91
1786	Cqf	fgenesh1_kg.31_#_28_#_Locus5914v1rpkm15.05
1787	Cqf	estExt_fgenesh1_pm.C_190002
1789	Cqf	gm1.14342_g
1790	Cqf	fgenesh1_kg.78_#_25_#_Locus6978v1rpkm12.05
1791	Cqf	e_gw1.75.46.1
1793	Cqf	fgenesh1_pm.211_#_1
1794	Cqf	fgenesh1_kg.31_#_20_#_Locus6796v1rpkm12.49
1794	Cqf	e_gw1.1183.2.1
1795	Cqf	fgenesh1_kg.20_#_73_#_Locus2071v1rpkm50.93
1796	Cqf	fgenesh1_kg.146_#_20_#_Locus3263v1rpkm30.95
1799	Cqf	fgenesh1_pg.82_#_30
1800	Cqf	fgenesh1_kg.23_#_46_#_Locus2738v1rpkm37.61
1802	Cqf	fgenesh1_kg.92_#_30_#_Locus5706v2rpkm13.77
1803	Cqf	estExt_Genewise1Plus.C_1210024
1805	Cqf	fgenesh1_pg.104_#_19
1807	Cqf	estExt_Genewise1.C_840058
1808	Cqf	fgenesh1_kg.184_#_13_#_Locus5998v1rpkm14.76
1811	Cqf	e_gw1.40.25.1
1811	Cqf	e_gw1.52.121.1
1812	Cqf	e_gw1.190.38.1
1813	Cqf	fgenesh1_kg.8_#_21_#_Locus63030v1rpkm0.37
1813	Cqf	gm1.2223_g
1813	Cqf	gm1.13465_g
1813	Cqf	gm1.10302_g
1813	Cqf	fgenesh1_kg.99_#_16_#_Locus63030v1rpkm0.37
1813	Cqf	gm1.1801_g
1813	Cqf	fgenesh1_kg.19_#_115_#_Locus21671v1rpkm1.78
1813	Cqf	fgenesh1_kg.456_#_1_#_Locus63030v1rpkm0.37
1813	Cqf	fgenesh1_kg.579_#_1_#_Locus63030v1rpkm0.37
1813	Cqf	fgenesh1_kg.237_#_4_#_Locus63030v1rpkm0.37
1813	Cqf	fgenesh1_kg.33_#_81_#_Locus63030v1rpkm0.37
1813	Cqf	fgenesh1_kg.351_#_9_#_Locus63030v1rpkm0.37
1813	Cqf	fgenesh1_kg.216_#_21_#_Locus21671v1rpkm1.78
1813	Cqf	fgenesh1_kg.24_#_76_#_Locus21671v1rpkm1.78
1813	Cqf	fgenesh1_kg.58_#_8_#_Locus21671v1rpkm1.78
1813	Cqf	fgenesh1_kg.36_#_54_#_Locus63030v1rpkm0.37
1813	Cqf	fgenesh1_kg.80_#_35_#_Locus21671v1rpkm1.78
1813	Cqf	fgenesh1_kg.101_#_15_#_Locus21671v1rpkm1.78
1813	Cqf	fgenesh1_kg.200_#_4_#_Locus21671v1rpkm1.78
1813	Cqf	fgenesh1_kg.74_#_39_#_Locus21671v1rpkm1.78
1816	Cqf	e_gw1.53.111.1
1817	Cqf	fgenesh1_kg.17_#_6_#_Locus5027v1rpkm18.52
1818	Cqf	e_gw1.30.109.1
1819	Cqf	CE466527_6217
1820	Cqf	fgenesh1_pg.96_#_1
1821	Cqf	estExt_Genewise1Plus.C_1080038
1822	Cqf	CE102173_34051
1823	Cqf	fgenesh1_kg.1_#_298_#_Locus10840v1rpkm6.05
1823	Cqf	fgenesh1_kg.52_#_12_#_Locus10840v1rpkm6.05
1823	Cqf	gm1.3805_g
1823	Cqf	gm1.15693_g
1823	Cqf	MIX11971_264_95
1823	Cqf	fgenesh1_kg.211_#_9_#_Locus39103v1rpkm0.70
1823	Cqf	MIX33720_42_22
1823	Cqf	gm1.12140_g
1823	Cqf	gm1.8431_g
1823	Cqf	fgenesh1_kg.3_#_57_#_Locus35068v2rpkm0.70
1823	Cqf	fgenesh1_kg.45_#_27_#_Locus39103v1rpkm0.70
1823	Cqf	gm1.11625_g
1823	Cqf	MIX5071_948_52
1823	Cqf	e_gw1.29.123.1
1823	Cqf	gw1.29.101.1
1823	Cqf	CE273477_4951
1823	Cqf	estExt_Genemark1.C_650040
1823	Cqf	e_gw1.258.8.1
1823	Cqf	fgenesh1_kg.203_#_13_#_Locus51276v1rpkm0.48
1824	Cqf	fgenesh1_kg.9_#_117_#_Locus790v1rpkm136.63
1824	Cqf	fgenesh1_kg.9_#_26_#_Locus683v1rpkm155.83
1825	Cqf	gw1.10.40.1
1825	Cqf	gw1.12.261.1
1826	Cqf	e_gw1.11.197.1
1826	Cqf	fgenesh1_pm.142_#_2
1827	Cqf	e_gw1.15.124.1
1827	Cqf	e_gw1.454.1.1
1828	Cqf	fgenesh1_kg.17_#_154_#_Locus795v1rpkm134.73
1828	Cqf	fgenesh1_pm.161_#_10
1829	Cqf	fgenesh1_kg.61_#_24_#_Locus8047v1rpkm9.84
1829	Cqf	fgenesh1_pm.2_#_64
1830	Cqf	CE426724_1374
1830	Cqf	e_gw1.50.102.1
1830	Cqf	estExt_Genemark1.C_490007
1831	Cqf	CE64115_28476
1831	Cqf	fgenesh1_pg.121_#_20
1831	Cqf	fgenesh1_pm.121_#_14
1832	Cqf	fgenesh1_kg.163_#_17_#_Locus8392v1rpkm9.22
1832	Cqf	fgenesh1_pm.137_#_3
1833	Cqf	estExt_fgenesh1_pg.C_2650002
1833	Cqf	gm1.13477_g
1833	Cqf	gw1.181.36.1
1834	Cqf	e_gw1.295.10.1
1834	Cqf	fgenesh1_kg.314_#_18_#_Locus11601v1rpkm5.40
1837	Cqf	estExt_Genewise1Plus.C_740090
1838	Cqf	fgenesh1_kg.1_#_288_#_Locus7561v2rpkm10.64
1839	Cqf	e_gw1.30.74.1
1840	Cqf	fgenesh1_kg.2_#_103_#_Locus2647v1rpkm39.17
1840	Cqf	fgenesh1_kg.53_#_95_#_Locus1896v1rpkm56.07
1841	Cqf	CE219801_35179
1842	Cqf	fgenesh1_kg.41_#_57_#_Locus2110v1rpkm49.74
1843	Cqf	estExt_fgenesh1_pg.C_2930001
1844	Cqf	fgenesh1_kg.107_#_1_#_Locus1602v1rpkm66.80
1845	Cqf	estExt_Genemark1.C_260053
1846	Cqf	fgenesh1_kg.240_#_1_#_Locus3780v1rpkm26.09
1847	Cqf	fgenesh1_kg.36_#_8_#_Locus14664v1rpkm3.52
1848	Cqf	fgenesh1_pm.30_#_56
1850	Cqf	fgenesh1_kg.23_#_11_#_Locus580v1rpkm183.17
1852	Cqf	fgenesh1_kg.19_#_122_#_Locus4563v1rpkm20.77
1853	Cqf	e_gw1.49.120.1
1854	Cqf	fgenesh1_kg.28_#_55_#_Locus2809v1rpkm36.67
1858	Cqf	MIX9771_19781_54
1859	Cqf	fgenesh1_kg.231_#_4_#_Locus9836v2rpkm6.58
1859	Cqf	fgenesh1_pm.231_#_6
1860	Cqf	e_gw1.28.7.1
1862	Cqf	fgenesh1_kg.131_#_7_#_Locus9330v1rpkm7.79
1863	Cqf	estExt_fgenesh1_pg.C_60103
1864	Cqf	e_gw1.62.21.1
1866	Cqf	estExt_fgenesh1_pg.C_3100005
1868	Cqf	fgenesh1_kg.122_#_17_#_Locus7903v1rpkm10.12
1870	Cqf	e_gw1.82.90.1
1871	Cqf	fgenesh1_pm.8_#_22
1872	Cqf	e_gw1.71.39.1
1872	Cqf	e_gw1.71.58.1
1873	Cqf	estExt_Genewise1Plus.C_1500015
1874	Cqf	estExt_fgenesh1_pm.C_30126
1877	Cqf	fgenesh1_pm.25_#_33
1879	Cqf	e_gw1.468.4.1
1882	Cqf	fgenesh1_kg.89_#_27_#_Locus20445v1rpkm1.96
1884	Cqf	estExt_Genewise1Plus.C_1140029
1886	Cqf	e_gw1.41.68.1
1887	Cqf	e_gw1.42.167.1
1892	Cqf	e_gw1.152.9.1
1893	Cqf	e_gw1.33.41.1
1894	Cqf	fgenesh1_pg.126_#_7
1895	Cqf	fgenesh1_kg.2_#_194_#_Locus1586v1rpkm67.50
1896	Cqf	fgenesh1_kg.76_#_5_#_Locus7671v1rpkm10.58
1898	Cqf	fgenesh1_kg.8_#_58_#_Locus717v1rpkm148.25
1898	Cqf	fgenesh1_kg.8_#_87_#_Locus122v1rpkm953.85
1900	Cqf	gm1.6702_g
1901	Cqf	fgenesh1_kg.46_#_33_#_Locus510v1rpkm208.67
1901	Cqf	fgenesh1_pm.85_#_21
1901	Cqf	e_gw1.171.44.1
1904	Cqf	e_gw1.119.71.1
1906	Cqf	CE105141_23761
1907	Cqf	fgenesh1_pm.88_#_13
1909	Cqf	fgenesh1_kg.154_#_9_#_Locus7493v1rpkm10.95
1910	Cqf	fgenesh1_kg.129_#_19_#_Locus4170v1rpkm23.23
1912	Cqf	e_gw1.4.165.1
1914	Cqf	fgenesh1_pg.339_#_2
1916	Cqf	fgenesh1_kg.43_#_63_#_Locus174v1rpkm723.70
1917	Cqf	fgenesh1_kg.30_#_13_#_Locus635v1rpkm164.60
1919	Cqf	fgenesh1_pm.6_#_77
1920	Cqf	fgenesh1_kg.145_#_7_#_Locus4406v1rpkm21.68
1921	Cqf	fgenesh1_kg.224_#_5_#_Locus2324v1rpkm44.87
1922	Cqf	fgenesh1_pm.155_#_5
1926	Cqf	fgenesh1_pm.11_#_69
1927	Cqf	estExt_Genemark1.C_120022
1927	Cqf	fgenesh1_kg.15_#_142_#_Locus3975v1rpkm24.65
1928	Cqf	estExt_fgenesh1_pg.C_790024
1931	Cqf	fgenesh1_kg.8_#_139_#_Locus3342v1rpkm30.08
1932	Cqf	estExt_Genewise1.C_950017
1933	Cqf	fgenesh1_pm.13_#_46
1934	Cqf	fgenesh1_kg.144_#_3_#_Locus2296v1rpkm45.48
1935	Cqf	e_gw1.15.147.1
1936	Cqf	fgenesh1_kg.7_#_26_#_Locus10641v1rpkm6.26
1937	Cqf	fgenesh1_kg.6_#_143_#_Locus25030v2rpkm0.15
1937	Cqf	fgenesh1_kg.86_#_23_#_Locus58356v1rpkm0.41
1937	Cqf	fgenesh1_kg.11_#_150_#_Locus25030v2rpkm0.15
1937	Cqf	fgenesh1_kg.64_#_13_#_Locus25030v2rpkm0.15
1937	Cqf	fgenesh1_kg.422_#_7_#_Locus25030v2rpkm0.15
1937	Cqf	fgenesh1_kg.32_#_79_#_Locus25030v2rpkm0.15
1937	Cqf	fgenesh1_kg.280_#_7_#_Locus25030v2rpkm0.15
1937	Cqf	fgenesh1_kg.153_#_44_#_Locus25030v2rpkm0.15
1937	Cqf	fgenesh1_kg.49_#_17_#_Locus25030v2rpkm0.15
1937	Cqf	fgenesh1_kg.31_#_70_#_Locus58356v1rpkm0.41
1937	Cqf	gm1.12005_g
1937	Cqf	fgenesh1_kg.27_#_133_#_Locus58356v1rpkm0.41
1937	Cqf	fgenesh1_kg.135_#_38_#_Locus58356v1rpkm0.41
1937	Cqf	fgenesh1_kg.11_#_163_#_Locus58356v1rpkm0.41
1937	Cqf	fgenesh1_kg.127_#_15_#_Locus25030v2rpkm0.15
1937	Cqf	fgenesh1_kg.43_#_14_#_Locus25030v2rpkm0.15
1937	Cqf	fgenesh1_kg.23_#_92_#_Locus25030v3rpkm0.13_PRE
1937	Cqf	fgenesh1_kg.47_#_96_#_Locus25030v3rpkm0.13_PRE
1937	Cqf	fgenesh1_kg.127_#_10_#_Locus25030v2rpkm0.15
1938	Cqf	fgenesh1_kg.8_#_125_#_Locus45101v1rpkm0.57
1938	Cqf	fgenesh1_kg.99_#_6_#_Locus45101v1rpkm0.57
1938	Cqf	fgenesh1_kg.60_#_63_#_Locus45101v2rpkm0.45
1938	Cqf	fgenesh1_kg.69_#_57_#_Locus45101v2rpkm0.45
1938	Cqf	fgenesh1_kg.75_#_75_#_Locus45101v1rpkm0.57
1938	Cqf	fgenesh1_kg.143_#_24_#_Locus45101v1rpkm0.57
1938	Cqf	fgenesh1_kg.331_#_1_#_Locus45101v2rpkm0.45
1938	Cqf	fgenesh1_kg.231_#_15_#_Locus45101v2rpkm0.45
1938	Cqf	fgenesh1_kg.284_#_2_#_Locus45101v1rpkm0.57
1938	Cqf	fgenesh1_kg.300_#_2_#_Locus45101v1rpkm0.57
1938	Cqf	fgenesh1_kg.234_#_12_#_Locus45101v2rpkm0.45
1938	Cqf	fgenesh1_kg.542_#_1_#_Locus45101v2rpkm0.45
1938	Cqf	fgenesh1_kg.191_#_11_#_Locus45101v1rpkm0.57
1938	Cqf	fgenesh1_kg.295_#_1_#_Locus45101v1rpkm0.57
1938	Cqf	fgenesh1_kg.318_#_2_#_Locus45101v2rpkm0.45
1938	Cqf	fgenesh1_kg.359_#_1_#_Locus45101v1rpkm0.57
1938	Cqf	fgenesh1_kg.396_#_5_#_Locus45101v1rpkm0.57
1938	Cqf	fgenesh1_kg.231_#_11_#_Locus45101v1rpkm0.57
1938	Cqf	fgenesh1_kg.269_#_2_#_Locus45101v1rpkm0.57
1945	Cqf	gw1.12.226.1
1946	Cqf	fgenesh1_kg.3_#_263_#_Locus2721v2rpkm7.31
1947	Cqf	CE163970_33706
1948	Cqf	estExt_Genemark1.C_200021
1949	Cqf	estExt_fgenesh1_pg.C_290036
1950	Cqf	fgenesh1_pm.34_#_27
1951	Cqf	fgenesh1_kg.59_#_69_#_Locus2433v1rpkm42.79
1952	Cqf	estExt_Genemark1.C_1080020
1953	Cqf	fgenesh1_pm.123_#_7
1954	Cqf	fgenesh1_kg.140_#_20_#_Locus20735v1rpkm1.92
1955	Cqf	fgenesh1_kg.271_#_3_#_Locus3693v1rpkm26.68
1956	Cqf	e_gw1.11.55.1
1956	Cqf	fgenesh1_pm.11_#_66
1957	Cqf	estExt_Genewise1.C_190055
1957	Cqf	gm1.3580_g
1958	Cqf	estExt_fgenesh1_pg.C_300012
1958	Cqf	estExt_Genemark1.C_300016
1959	Cqf	CE340108_1763
1959	Cqf	gm1.2427_g
1959	Cqf	gm1.16_g
1959	Cqf	fgenesh1_kg.17_#_143_#_Locus121194v1rpkm0.16
1959	Cqf	gm1.4000_g
1959	Cqf	gm1.6903_g
1959	Cqf	gm1.16012_g
1959	Cqf	gm1.9588_g
1959	Cqf	gm1.16049_g
1959	Cqf	estExt_Genemark1.C_2080021
1959	Cqf	gm1.7738_g
1959	Cqf	gm1.8503_g
1959	Cqf	gm1.5786_g
1959	Cqf	gm1.15508_g
1959	Cqf	fgenesh1_kg.60_#_54_#_Locus38146v1rpkm0.72
1959	Cqf	gm1.13297_g
1959	Cqf	gm1.15565_g
1959	Cqf	gm1.15054_g
1960	Cqf	e_gw1.44.194.1
1960	Cqf	e_gw1.44.47.1
1961	Cqf	fgenesh1_kg.88_#_10_#_Locus27972v1rpkm1.17
1961	Cqf	fgenesh1_kg.88_#_41_#_Locus27972v1rpkm1.17
1961	Cqf	fgenesh1_kg.88_#_12_#_Locus27972v6rpkm0.24
1962	Cqf	CE63745_20194
1962	Cqf	fgenesh1_pg.121_#_8
1963	Cqf	estExt_fgenesh1_pm.C_2110004
1963	Cqf	fgenesh1_kg.188_#_11_#_Locus17855v3rpkm0.30
1964	Cqf	fgenesh1_kg.141_#_13_#_Locus5416v1rpkm16.89
1966	Cqf	estExt_Genemark1.C_190109
1967	Cqf	fgenesh1_kg.7_#_183_#_Locus1736v2rpkm1.18_PRE
1968	Cqf	fgenesh1_kg.27_#_85_#_Locus2958v1rpkm34.57
1968	Cqf	estExt_fgenesh1_pm.C_1980006
1969	Cqf	fgenesh1_pg.3_#_65
1970	Cqf	fgenesh1_pg.46_#_19
1972	Cqf	e_gw1.11.63.1
1974	Cqf	gm1.8346_g
1975	Cqf	estExt_Genewise1.C_390064
1976	Cqf	fgenesh1_kg.72_#_46_#_Locus14093v1rpkm3.80
1977	Cqf	fgenesh1_kg.3_#_188_#_Locus3938v1rpkm24.91
1978	Cqf	e_gw1.195.11.1
1979	Cqf	fgenesh1_kg.229_#_13_#_Locus13852v2rpkm0.68
1980	Cqf	fgenesh1_kg.4_#_131_#_Locus2321v1rpkm44.93
1981	Cqf	fgenesh1_pm.61_#_36
1982	Cqf	estExt_fgenesh1_pm.C_1540007
1983	Cqf	fgenesh1_kg.182_#_34_#_Locus5304v1rpkm17.33
1984	Cqf	fgenesh1_kg.8_#_65_#_Locus1526v1rpkm70.53
1990	Cqf	e_gw1.99.45.1
1991	Cqf	fgenesh1_kg.177_#_2_#_Locus10590v1rpkm6.31
1993	Cqf	fgenesh1_pg.88_#_10
1994	Cqf	fgenesh1_kg.24_#_141_#_Locus11046v1rpkm5.87
1998	Cqf	estExt_Genewise1.C_260059
2002	Cqf	fgenesh1_kg.263_#_6_#_Locus8652v1rpkm8.78
2003	Cqf	fgenesh1_pm.11_#_59
2004	Cqf	fgenesh1_kg.86_#_38_#_Locus2043v1rpkm51.92
2005	Cqf	fgenesh1_kg.2_#_245_#_Locus10646v1rpkm6.26
2006	Cqf	CE311725_78549
2007	Cqf	e_gw1.16.248.1
2008	Cqf	fgenesh1_kg.38_#_85_#_Locus10170v1rpkm6.72
2009	Cqf	fgenesh1_kg.92_#_49_#_Locus7275v1rpkm11.38
2010	Cqf	fgenesh1_kg.50_#_63_#_Locus6573v1rpkm13.08
2011	Cqf	fgenesh1_kg.50_#_27_#_Locus4119v1rpkm23.55
2012	Cqf	estExt_fgenesh1_pm.C_70037
2013	Cqf	e_gw1.32.41.1
2015	Cqf	fgenesh1_kg.1_#_110_#_Locus8177v1rpkm9.58
2016	Cqf	fgenesh1_kg.8_#_42_#_Locus2288v1rpkm45.61
2017	Cqf	estExt_Genewise1Plus.C_50220
2018	Cqf	fgenesh1_pm.192_#_3
2019	Cqf	fgenesh1_kg.105_#_39_#_Locus3300v1rpkm30.43
2020	Cqf	e_gw1.8.40.1
2021	Cqf	e_gw1.53.125.1
2022	Cqf	fgenesh1_kg.7_#_44_#_Locus2665v1rpkm38.80
2024	Cqf	estExt_Genewise1Plus.C_740065
2025	Cqf	estExt_Genewise1.C_1600029
2026	Cqf	fgenesh1_kg.387_#_6_#_Locus24349v2rpkm0.23
2027	Cqf	fgenesh1_pg.17_#_20
2028	Cqf	fgenesh1_pg.63_#_24
2029	Cqf	fgenesh1_kg.81_#_50_#_Locus871v1rpkm124.89
2030	Cqf	e_gw1.9.326.1
2031	Cqf	CE59608_12855
2032	Cqf	e_gw1.110.48.1
2033	Cqf	estExt_fgenesh1_pm.C_230056
2034	Cqf	e_gw1.22.97.1
2035	Cqf	fgenesh1_pm.114_#_2
2038	Cqf	e_gw1.134.59.1
2039	Cqf	fgenesh1_kg.134_#_44_#_Locus1697v1rpkm63.36
2040	Cqf	fgenesh1_kg.3_#_123_#_Locus8487v1rpkm9.05
2041	Cqf	CE141702_76316
2042	Cqf	fgenesh1_kg.192_#_2_#_Locus19299v1rpkm2.17
2043	Cqf	fgenesh1_kg.212_#_10_#_Locus4985v1rpkm18.76
2044	Cqf	e_gw1.32.75.1
2045	Cqf	estExt_Genewise1.C_240148
2046	Cqf	MIX30817_5295_79
2047	Cqf	fgenesh1_kg.5_#_77_#_Locus25657v2rpkm1.19
2048	Cqf	e_gw1.15.81.1
2049	Cqf	fgenesh1_kg.45_#_18_#_Locus4778v1rpkm19.73
2050	Cqf	fgenesh1_kg.185_#_15_#_Locus658v1rpkm160.63
2051	Cqf	fgenesh1_pm.1_#_31
2052	Cqf	fgenesh1_kg.2_#_94_#_Locus6104v1rpkm14.44
2053	Cqf	fgenesh1_pg.199_#_3
2054	Cqf	e_gw1.344.4.1
2059	Cqf	fgenesh1_kg.72_#_59_#_Locus6936v1rpkm12.16
2060	Cqf	gm1.1293_g
2063	Cqf	e_gw1.164.19.1
2066	Cqf	fgenesh1_kg.81_#_10_#_Locus3615v1rpkm27.36
2067	Cqf	gm1.10109_g
2069	Cqf	MIX35586_9_42
2070	Cqf	e_gw1.80.97.1
2071	Cqf	estExt_Genewise1.C_1300053
2072	Cqf	gm1.11419_g
2073	Cqf	fgenesh1_kg.78_#_65_#_Locus6267v1rpkm13.91
2074	Cqf	estExt_Genewise1.C_240137
2075	Cqf	CE25451_30672
2076	Cqf	gm1.14581_g
2077	Cqf	fgenesh1_kg.171_#_1_#_Locus1765v1rpkm60.74
2078	Cqf	fgenesh1_pm.169_#_7
2079	Cqf	fgenesh1_kg.251_#_3_#_Locus32234v4rpkm0.13
2080	Cqf	e_gw1.8.241.1
2081	Cqf	estExt_Genewise1.C_300099
2082	Cqf	e_gw1.86.15.1
2083	Cqf	estExt_Genewise1.C_740054
2084	Cqf	fgenesh1_kg.3_#_247_#_Locus23757v1rpkm1.53
2085	Cqf	gm1.11746_g
2086	Cqf	fgenesh1_kg.104_#_18_#_Locus11219v1rpkm5.71
2087	Cqf	fgenesh1_pm.33_#_1
2088	Cqf	estExt_Genewise1.C_1_t10406
2089	Cqf	e_gw1.153.57.1
2090	Cqf	fgenesh1_kg.11_#_1_#_Locus3030v2rpkm10.47
2091	Cqf	estExt_Genewise1Plus.C_370056
2092	Cqf	fgenesh1_pm.69_#_25
2093	Cqf	MIX14032_11778_58
2094	Cqf	e_gw1.141.3.1
2095	Cqf	estExt_fgenesh1_pg.C_560024
2096	Cqf	e_gw1.34.122.1
2097	Cqf	gm1.16338_g
2098	Cqf	e_gw1.240.20.1
2099	Cqf	fgenesh1_kg.2_#_187_#_Locus3193v1rpkm31.75
2100	Cqf	fgenesh1_kg.10_#_149_#_Locus4109v1rpkm23.63
2102	Cqf	fgenesh1_kg.1_#_365_#_Locus1940v1rpkm54.71
2103	Cqf	fgenesh1_pm.1_#_200
2107	Cqf	fgenesh1_pm.29_#_15
2108	Cqf	estExt_Genewise1.C_1280060
2109	Cqf	fgenesh1_kg.186_#_11_#_Locus677v1rpkm156.43
2110	Cqf	e_gw1.84.80.1
2112	Cqf	estExt_Genewise1Plus.C_480034
2113	Cqf	e_gw1.23.151.1
2114	Cqf	estExt_Genewise1Plus.C_1060045
2116	Cqf	fgenesh1_kg.107_#_52_#_Locus4648v3rpkm0.50_PRE
2117	Cqf	e_gw1.132.59.1
2118	Cqf	fgenesh1_kg.145_#_9_#_Locus2300v1rpkm45.42
2119	Cqf	estExt_Genewise1Plus.C_3490002
2120	Cqf	fgenesh1_pm.249_#_5
2121	Cqf	fgenesh1_kg.38_#_87_#_Locus612v1rpkm169.67
2122	Cqf	e_gw1.232.5.1
2123	Cqf	CE252233_45779
2124	Cqf	estExt_Genewise1.C_1_t10033
2125	Cqf	fgenesh1_kg.50_#_34_#_Locus4893v1rpkm19.26
2126	Cqf	fgenesh1_kg.90_#_74_#_Locus82v1rpkm1499.83
2127	Cqf	gm1.8553_g
2129	Cqf	fgenesh1_kg.94_#_37_#_Locus7255v1rpkm11.41
2130	Cqf	fgenesh1_kg.1_#_359_#_Locus3101v1rpkm32.86
2131	Cqf	e_gw1.108.14.1
2132	Cqf	fgenesh1_pm.1_#_73
2133	Cqf	fgenesh1_kg.24_#_44_#_Locus152479v1rpkm0.12
2135	Cqf	fgenesh1_kg.61_#_35_#_Locus15975v4rpkm0.82
2136	Cqf	fgenesh1_kg.22_#_26_#_Locus21935v1rpkm1.75
2137	Cqf	fgenesh1_pg.195_#_12
2138	Cqf	fgenesh1_pm.5_#_84
2139	Cqf	estExt_fgenesh1_pg.C_800006
2140	Cqf	fgenesh1_kg.130_#_48_#_Locus1200v1rpkm91.37
2141	Cqf	CE265124_33202
2142	Cqf	fgenesh1_kg.35_#_70_#_Locus7686v2rpkm2.68
2143	Cqf	estExt_Genewise1.C_110059
2144	Cqf	e_gw1.195.36.1
2145	Cqf	estExt_Genewise1Plus.C_1440002
2146	Cqf	fgenesh1_pm.148_#_4
2152	Cqf	fgenesh1_kg.1_#_109_#_Locus5114v1rpkm18.13
2153	Cqf	e_gw1.22.161.1
2153	Cqf	estExt_Genewise1Plus.C_920016
2154	Cqf	fgenesh1_kg.26_#_27_#_Locus10963v1rpkm5.96
2154	Cqf	e_gw1.40.54.1
2155	Cqf	e_gw1.33.44.1
2156	Cqf	e_gw1.33.42.1
2157	Cqf	fgenesh1_kg.34_#_114_#_Locus5544v2rpkm10.70
2158	Cqf	fgenesh1_kg.41_#_42_#_Locus523v1rpkm202.95
2159	Cqf	fgenesh1_kg.47_#_25_#_Locus14724v1rpkm3.49
2159	Cqf	estExt_Genewise1.C_4030005
2160	Cqf	fgenesh1_kg.81_#_55_#_Locus4683v1rpkm20.21
2160	Cqf	fgenesh1_kg.138_#_22_#_Locus4606v1rpkm20.58
2161	Cqf	estExt_Genemark1.C_890052
2162	Cqf	estExt_fgenesh1_pm.C_1410007
2163	Cqf	fgenesh1_pm.239_#_6
2164	Cqf	fgenesh1_pg.2_#_17
2164	Cqf	fgenesh1_pg.55_#_9
2165	Cqf	gw1.4.293.1
2165	Cqf	gw1.4.300.1
2165	Cqf	gw1.47.149.1
2165	Cqf	MIX14513_34_37
2165	Cqf	e_gw1.4.164.1
2165	Cqf	fgenesh1_kg.9_#_201_#_Locus10507v1rpkm6.39
2165	Cqf	fgenesh1_kg.4_#_117_#_Locus10507v1rpkm6.39
2165	Cqf	gw1.24.133.1
2165	Cqf	gw1.120.42.1
2165	Cqf	gw1.4.209.1
2165	Cqf	fgenesh1_kg.4_#_76_#_Locus9290v2rpkm3.97
2165	Cqf	gm1.6477_g
2165	Cqf	CE357251_26
2165	Cqf	fgenesh1_kg.9_#_125_#_Locus14094v1rpkm3.80
2165	Cqf	gm1.13755_g
2166	Cqf	fgenesh1_kg.4_#_147_#_Locus5871v3rpkm3.79
2166	Cqf	fgenesh1_kg.6_#_160_#_Locus5871v1rpkm15.22
2166	Cqf	fgenesh1_kg.87_#_22_#_Locus5871v1rpkm15.22
2166	Cqf	fgenesh1_kg.70_#_13_#_Locus5871v1rpkm15.22
2166	Cqf	fgenesh1_kg.87_#_11_#_Locus32563v1rpkm0.92
2166	Cqf	fgenesh1_kg.82_#_71_#_Locus32563v1rpkm0.92
2166	Cqf	fgenesh1_kg.99_#_3_#_Locus6551v1rpkm13.13
2166	Cqf	MIX17700_9_42
2166	Cqf	fgenesh1_kg.27_#_52_#_Locus6551v1rpkm13.13
2166	Cqf	fgenesh1_kg.42_#_54_#_Locus5871v1rpkm15.22
2166	Cqf	fgenesh1_kg.12_#_128_#_Locus6551v1rpkm13.13
2166	Cqf	fgenesh1_kg.203_#_11_#_Locus5871v1rpkm15.22
2166	Cqf	fgenesh1_kg.19_#_1_#_Locus5871v1rpkm15.22
2166	Cqf	fgenesh1_kg.178_#_6_#_Locus32563v1rpkm0.92
2166	Cqf	fgenesh1_kg.40_#_82_#_Locus32563v1rpkm0.92
2166	Cqf	fgenesh1_kg.119_#_13_#_Locus5871v1rpkm15.22
2167	Cqf	gm1.1728_g
2167	Cqf	gm1.3787_g
2168	Cqf	fgenesh1_kg.7_#_164_#_Locus13210v1rpkm4.28
2168	Cqf	fgenesh1_pm.7_#_87
2168	Cqf	estExt_fgenesh1_pm.C_390028
2168	Cqf	estExt_fgenesh1_pm.C_390043
2168	Cqf	estExt_fgenesh1_pg.C_450015
2168	Cqf	estExt_Genewise1.C_380031
2169	Cqf	e_gw1.11.99.1
2169	Cqf	gm1.17075_g
2169	Cqf	MIX30202_18_88
2169	Cqf	gm1.8270_g
2169	Cqf	gw1.82.64.1
2169	Cqf	gm1.4783_g
2169	Cqf	gm1.16225_g
2169	Cqf	fgenesh1_pg.181_#_14
2169	Cqf	fgenesh1_pg.5_#_20
2169	Cqf	gm1.15782_g
2169	Cqf	gm1.15745_g
2169	Cqf	fgenesh1_pg.64_#_6
2169	Cqf	estExt_Genemark1.C_640012
2169	Cqf	gm1.11417_g
2169	Cqf	gm1.14800_g
2169	Cqf	fgenesh1_pg.238_#_11
2169	Cqf	gm1.17076_g
2170	Cqf	e_gw1.19.196.1
2170	Cqf	gm1.3623_g
2171	Cqf	e_gw1.19.117.1
2171	Cqf	fgenesh1_pm.11_#_8
2172	Cqf	fgenesh1_kg.22_#_20_#_Locus8360v2rpkm1.33
2172	Cqf	fgenesh1_kg.563_#_2_#_Locus8360v2rpkm1.33
2173	Cqf	e_gw1.27.176.1
2173	Cqf	e_gw1.27.195.1
2174	Cqf	e_gw1.27.15.1
2174	Cqf	e_gw1.27.28.1
2175	Cqf	e_gw1.30.77.1
2175	Cqf	gm1.4956_g
2176	Cqf	fgenesh1_kg.32_#_87_#_Locus4782v1rpkm19.72
2176	Cqf	gm1.10727_g
2177	Cqf	e_gw1.35.148.1
2177	Cqf	fgenesh1_pg.35_#_3
2178	Cqf	gw1.35.20.1
2178	Cqf	MIX17478_41_47
2179	Cqf	estExt_Genewise1Plus.C_380083
2179	Cqf	fgenesh1_kg.38_#_58_#_Locus1778v1rpkm60.27
2180	Cqf	estExt_fgenesh1_pm.C_1080001
2180	Cqf	estExt_fgenesh1_pm.C_50067
2180	Cqf	MIX33974_9_40
2181	Cqf	estExt_fgenesh1_pg.C_1570021
2181	Cqf	fgenesh1_pg.157_#_20
2182	Cqf	e_gw1.191.49.1
2182	Cqf	e_gw1.423.5.1
2183	Cqf	fgenesh1_kg.208_#_17_#_Locus5497v1rpkm16.57
2183	Cqf	fgenesh1_kg.612_#_1_#_Locus5497v1rpkm16.57
2184	Cqf	estExt_fgenesh1_pm.C_2230002
2184	Cqf	e_gw1.45.103.1
2185	Cqf	gm1.16158_g
2185	Cqf	gm1.9302_g
2185	Cqf	fgenesh1_kg.3_#_148_#_Locus28011v1rpkm1.16
2185	Cqf	fgenesh1_kg.76_#_51_#_Locus24226v1rpkm1.48
2185	Cqf	gm1.15408_g
2185	Cqf	estExt_Genemark1.C_30158
2185	Cqf	estExt_Genemark1.C_460072
2185	Cqf	fgenesh1_kg.10_#_9_#_Locus24226v1rpkm1.48
2185	Cqf	fgenesh1_kg.185_#_30_#_Locus28011v1rpkm1.16
2185	Cqf	fgenesh1_kg.149_#_16_#_Locus28011v1rpkm1.16
2185	Cqf	gm1.2037_g
2185	Cqf	fgenesh1_kg.172_#_2_#_Locus28011v1rpkm1.16
2185	Cqf	gm1.8365_g
2185	Cqf	estExt_Genemark1.C_270098
2185	Cqf	fgenesh1_kg.105_#_21_#_Locus24226v1rpkm1.48
2185	Cqf	gm1.7822_g
2185	Cqf	gm1.12737_g
2188	Cqf	fgenesh1_pm.14_#_60
2189	Cqf	estExt_fgenesh1_pm.C_340010
2191	Cqf	fgenesh1_kg.71_#_51_#_Locus332v1rpkm329.13
2191	Cqf	e_gw1.71.85.1
2192	Cqf	fgenesh1_kg.11_#_9_#_Locus1925v1rpkm55.32
2193	Cqf	MIX6829_2_9
2194	Cqf	CE248462_133564
2195	Cqf	estExt_Genewise1Plus.C_1_t10407
2196	Cqf	estExt_Genewise1Plus.C_1440042
2197	Cqf	estExt_Genewise1.C_780067
2198	Cqf	estExt_Genewise1Plus.C_600087
2199	Cqf	e_gw1.194.29.1
2200	Cqf	e_gw1.12.184.1
2200	Cqf	estExt_fgenesh1_pm.C_120026
2201	Cqf	estExt_Genewise1.C_730040
2202	Cqf	estExt_Genemark1.C_1190023
2203	Cqf	estExt_Genewise1.C_790050
2204	Cqf	fgenesh1_kg.42_#_9_#_Locus2265v1rpkm46.25
2205	Cqf	fgenesh1_kg.46_#_19_#_Locus14257v1rpkm3.72
2206	Cqf	CE211761_4766
2207	Cqf	e_gw1.22.83.1
2208	Cqf	MIX14092_10319_46
2209	Cqf	fgenesh1_pm.2_#_28
2210	Cqf	e_gw1.48.135.1
2211	Cqf	estExt_Genewise1Plus.C_2590014
2213	Cqf	e_gw1.79.80.1
2214	Cqf	fgenesh1_kg.201_#_27_#_Locus3343v1rpkm30.07
2216	Cqf	fgenesh1_pg.10_#_80
2216	Cqf	estExt_fgenesh1_pg.C_1880013
2217	Cqf	fgenesh1_kg.48_#_34_#_Locus57070v1rpkm0.42
2218	Cqf	gw1.592.1.1
2219	Cqf	fgenesh1_pg.44_#_20
2221	Cqf	e_gw1.16.109.1
2222	Cqf	fgenesh1_kg.7_#_11_#_Locus2210v1rpkm47.42
2223	Cqf	fgenesh1_kg.13_#_18_#_Locus5579v1rpkm16.23
2224	Cqf	fgenesh1_kg.249_#_16_#_Locus24446v3rpkm0.60
2225	Cqf	e_gw1.37.119.1
2226	Cqf	estExt_Genewise1Plus.C_990045
2227	Cqf	fgenesh1_kg.139_#_12_#_Locus41691v1rpkm0.64
2229	Cqf	fgenesh1_pm.96_#_24
2230	Cqf	fgenesh1_kg.75_#_27_#_Locus3039v1rpkm33.61
2234	Cqf	e_gw1.25.103.1
2235	Cqf	fgenesh1_kg.17_#_52_#_Locus20514v3rpkm0.30
2237	Cqf	MIX7458_4555_69
2239	Cqf	fgenesh1_kg.212_#_18_#_Locus2485v1rpkm41.87
2240	Cqf	fgenesh1_pm.1_#_79
2241	Cqf	e_gw1.73.78.1
2242	Cqf	e_gw1.58.45.1
2243	Cqf	e_gw1.72.23.1
[truncated: 8,489 more rows]
